# Supplementary material for: vConTACT: an iVirus tool to classify double-stranded DNA viruses that infect Archaea and Bacteria
Source: PeerJ. 2017 May 3;5:e3243. doi: 10.7717/peerj.3243 (PMC5419219; doi:10.7717/peerj.3243)
Supplement: Table S2 — The VC and genera each genome belongs to are in the columns (B) and (C) and (D) and (E), respectively (“n” in genus column indicates taxonomically-unassigned). The average shared PC percentage is calculated based on the Geometric formula (‘Materials and Methods’). [file peerj-05-3243-s002.xlsx]

## Sheet: Table S2
VC No.	VC No.	Genus	Genus	Genome in VC No. in Column A	Genome in VC No. in Column B	average shred PC (%)
VC_0000	VC_0000	n	n	Mycobacterium_phage_20ES	Mycobacterium_phage_First	98.4307
VC_0000	VC_0000	n	n	Mycobacterium_phage_MarQuardt	Mycobacterium_phage_Tiffany	98.3256
VC_0000	VC_0000	n	n	Mycobacterium_phage_BellusTerra	Mycobacterium_phage_Kampy	97.1767
VC_0000	VC_0000	n	n	Mycobacterium_phage_Iracema64	Mycobacterium_phage_Nyxis	97.1444
VC_0000	VC_0000	n	L5virus	Mycobacterium_phage_Nyxis	Mycobacterium_phage_Peaches	97.1114
VC_0000	VC_0000	n	L5virus	Rhodococcus_phage_CosmicSans	Rhodococcus_phage_RER2	96.9697
VC_0000	VC_0000	n	n	Mycobacterium_phage_Jobu08	Mycobacterium_phage_Tiffany	96.5772
VC_0000	VC_0000	n	n	Mycobacterium_phage_Artemis2UCLA	Mycobacterium_phage_Zaka	96.5529
VC_0000	VC_0000	n	n	Mycobacterium_phage_Conspiracy	Mycobacterium_phage_Jovo	96.4773
VC_0000	VC_0000	n	n	Mycobacterium_phage_Blue7	Mycobacterium_phage_Zaka	96.083
VC_0000	VC_0000	n	n	Mycobacterium_phage_Kampy	Mycobacterium_phage_Obama12	96.0467
VC_0000	VC_0000	n	n	Mycobacterium_phage_Jobu08	Mycobacterium_phage_MarQuardt	96.0392
VC_0000	VC_0000	n	n	Mycobacterium_phage_Equemioh13	Mycobacterium_phage_Piro94	95.7948
VC_0000	VC_0000	n	n	Mycobacterium_phage_BellusTerra	Mycobacterium_phage_Nyxis	95.4607
VC_0000	VC_0000	n	L5virus	Mycobacterium_phage_Iracema64	Mycobacterium_phage_Peaches	95.4086
VC_0000	VC_0000	n	n	Mycobacterium_phage_Anubis	Mycobacterium_phage_MarQuardt	95.1699
VC_0000	VC_0000	n	n	Mycobacterium_phage_BellusTerra	Mycobacterium_phage_Iracema64	94.9168
VC_0000	VC_0000	L5virus	n	Mycobacterium_phage_Bxz2	Mycobacterium_phage_Tiffany	94.8711
VC_0000	VC_0000	n	n	Mycobacterium_phage_Kampy	Mycobacterium_phage_Nyxis	94.8587
VC_0000	VC_0000	n	n	Mycobacterium_phage_Artemis2UCLA	Mycobacterium_phage_CloudWang3	94.6353
VC_0000	VC_0000	n	n	Mycobacterium_phage_Anubis	Mycobacterium_phage_Tiffany	94.6155
VC_0000	VC_0000	n	n	Mycobacterium_phage_BellusTerra	Mycobacterium_phage_Obama12	94.382
VC_0000	VC_0000	L5virus	n	Mycobacterium_phage_Bxz2	Mycobacterium_phage_MarQuardt	94.3426
VC_0000	VC_0000	n	n	Mycobacterium_phage_Iracema64	Mycobacterium_phage_Kampy	94.3182
VC_0000	VC_0000	n	L5virus	Mycobacterium_phage_Kampy	Mycobacterium_phage_Peaches	94.2591
VC_0000	VC_0000	n	n	Mycobacterium_phage_AnnaL29	Mycobacterium_phage_RedRock	94.2421
VC_0000	VC_0000	n	n	Mycobacterium_phage_CloudWang3	Mycobacterium_phage_Zaka	94.1222
VC_0000	VC_0000	n	n	Mycobacterium_phage_Iracema64	Mycobacterium_phage_Obama12	93.7868
VC_0000	VC_0000	n	L5virus	Mycobacterium_phage_BellusTerra	Mycobacterium_phage_Peaches	93.7281
VC_0000	VC_0000	n	n	Mycobacterium_phage_CRB1	Mycobacterium_phage_LadyBird	93.6894
VC_0000	VC_0000	n	n	Mycobacterium_phage_Artemis2UCLA	Mycobacterium_phage_Blue7	93.6597
VC_0000	VC_0000	n	n	Mycobacterium_phage_CloudWang3	Mycobacterium_phage_VohminGhazi	93.6063
VC_0000	VC_0000	L5virus	n	Mycobacterium_phage_Bxz2	Mycobacterium_phage_Jobu08	93.5689
VC_0000	VC_0000	n	n	Mycobacterium_phage_Nyxis	Mycobacterium_phage_Obama12	93.1878
VC_0000	VC_0000	n	L5virus	Mycobacterium_phage_DD5	Mycobacterium_phage_Lockley	92.6687
VC_0000	VC_0000	n	L5virus	Mycobacterium_phage_Obama12	Mycobacterium_phage_Peaches	92.585
VC_0000	VC_0000	n	L5virus	Mycobacterium_phage_Dreamboat	Mycobacterium_phage_Jasper	92.5532
VC_0000	VC_0000	n	n	Mycobacterium_phage_Anubis	Mycobacterium_phage_Jobu08	92.3649
VC_0000	VC_0000	n	L5virus	Mycobacterium_phage_Chy4	Mycobacterium_phage_D29	92.1771
VC_0000	VC_0000	n	L5virus	Mycobacterium_phage_Adzzy	Mycobacterium_phage_Che12	91.7575
VC_0000	VC_0000	n	n	Mycobacterium_phage_Fredward	Mycobacterium_phage_Smeadley	91.6356
VC_0000	VC_0000	L5virus	L5virus	Mycobacterium_phage_L5	Mycobacterium_phage_SWU1	91.3259
VC_0000	VC_0000	L5virus	n	Mycobacterium_phage_Alma	Mycobacterium_phage_Pioneer	91.2929
VC_0000	VC_0000	n	n	Mycobacterium_phage_Blue7	Mycobacterium_phage_CloudWang3	91.2621
VC_0000	VC_0000	n	n	Mycobacterium_phage_Artemis2UCLA	Mycobacterium_phage_VohminGhazi	91.0936
VC_0000	VC_0000	n	n	Mycobacterium_phage_CRB1	Mycobacterium_phage_First	91.0066
VC_0000	VC_0000	n	L5virus	Mycobacterium_phage_SweetiePie	Mycobacterium_phage_Turbido	91.0066
VC_0000	VC_0000	n	n	Mycobacterium_phage_LittleCherry	Mycobacterium_phage_Swirley	90.8046
VC_0000	VC_0000	n	L5virus	Mycobacterium_phage_Anubis	Mycobacterium_phage_Bxz2	90.72
VC_0000	VC_0000	n	n	Mycobacterium_phage_20ES	Mycobacterium_phage_LadyBird	90.625
VC_0000	VC_0000	n	n	Mycobacterium_phage_VohminGhazi	Mycobacterium_phage_Zaka	90.5484
VC_0000	VC_0000	n	n	Mycobacterium_phage_20ES	Mycobacterium_phage_CRB1	90.5313
VC_0000	VC_0000	n	L5virus	Mycobacterium_phage_Aeneas	Mycobacterium_phage_Perseus	90.1129
VC_0000	VC_0000	n	n	Mycobacterium_phage_Jovo	Mycobacterium_phage_LittleCherry	90.0723
VC_0000	VC_0000	n	n	Mycobacterium_phage_First	Mycobacterium_phage_LadyBird	90.0536
VC_0000	VC_0000	n	n	Mycobacterium_phage_Blue7	Mycobacterium_phage_VohminGhazi	89.665
VC_0000	VC_0000	n	n	Mycobacterium_phage_Chadwick	Mycobacterium_phage_UnionJack	89.6611
VC_0000	VC_0000	n	n	Mycobacterium_phage_Aeneas	Mycobacterium_phage_PhrostyMug	89.3413
VC_0000	VC_0000	n	n	Mycobacterium_phage_Conspiracy	Mycobacterium_phage_LittleCherry	89.0188
VC_0000	VC_0000	n	n	Mycobacterium_phage_Lamina13	Mycobacterium_phage_Tasp14	88.7122
VC_0000	VC_0000	n	n	Mycobacterium_phage_Chy4	Mycobacterium_phage_Chy5	88.5841
VC_0000	VC_0000	n	L5virus	Mycobacterium_phage_Chy5	Mycobacterium_phage_D29	87.5524
VC_0000	VC_0000	L5virus	n	Mycobacterium_phage_Perseus	Mycobacterium_phage_PhrostyMug	87.412
VC_0000	VC_0000	n	n	Mycobacterium_phage_Swirley	Mycobacterium_phage_Theia	87.3563
VC_0000	VC_0000	n	n	Mycobacterium_phage_Nyxis	Mycobacterium_phage_Wile	87.2152
VC_0000	VC_0000	n	L5virus	Mycobacterium_phage_Edtherson	Mycobacterium_phage_Solon	87.0404
VC_0000	VC_0000	n	n	Mycobacterium_phage_Iracema64	Mycobacterium_phage_Wile	86.7182
VC_0000	VC_0000	n	n	Mycobacterium_phage_LittleCherry	Mycobacterium_phage_Theia	86.2069
VC_0000	VC_0000	n	n	Mycobacterium_phage_Severus	Mycobacterium_phage_Trike	85.9785
VC_0000	VC_0000	n	L5virus	Mycobacterium_phage_Serenity	Mycobacterium_phage_SWU1	85.8745
VC_0000	VC_0000	L5virus	n	Mycobacterium_phage_Solon	Mycobacterium_phage_Tasp14	85.7269
VC_0000	VC_0000	n	n	Mycobacterium_phage_Larenn	Mycobacterium_phage_SweetiePie	85.5725
VC_0000	VC_0000	L5virus	n	Mycobacterium_phage_Bethlehem	Mycobacterium_phage_Pari	85.4148
VC_0000	VC_0000	n	n	Mycobacterium_phage_Jovo	Mycobacterium_phage_Swirley	85.3933
VC_0000	VC_0000	L5virus	n	Mycobacterium_phage_Peaches	Mycobacterium_phage_Wile	85.3816
VC_0000	VC_0000	n	n	Mycobacterium_phage_Abrogate	Mycobacterium_phage_Aeneas	85.3388
VC_0000	VC_0000	n	n	Mycobacterium_phage_Tasp14	Mycobacterium_phage_Trouble	85.2777
VC_0000	VC_0000	n	L5virus	Mycobacterium_phage_Abrogate	Mycobacterium_phage_Perseus	85.2472
VC_0000	VC_0000	n	n	Mycobacterium_phage_BellusTerra	Mycobacterium_phage_Wile	85.08
VC_0000	VC_0000	n	n	Mycobacterium_phage_Obama12	Mycobacterium_phage_Wile	85.08
VC_0000	VC_0000	n	n	Mycobacterium_phage_HanShotFirst	Mycobacterium_phage_Nhonho	84.9281
VC_0000	VC_0000	n	n	Mycobacterium_phage_Barriga	Mycobacterium_phage_Nhonho	84.8571
VC_0000	VC_0000	n	L5virus	Mycobacterium_phage_Seabiscuit	Mycobacterium_phage_U2	84.8057
VC_0000	VC_0000	n	n	Mycobacterium_phage_Abrogate	Mycobacterium_phage_PhrostyMug	84.7142
VC_0000	VC_0000	n	n	Mycobacterium_phage_Abrogate	Mycobacterium_phage_Tasp14	84.4497
VC_0000	VC_0000	n	n	Mycobacterium_phage_Kampy	Mycobacterium_phage_Wile	84.4058
VC_0000	VC_0000	n	n	Mycobacterium_phage_Conspiracy	Mycobacterium_phage_Swirley	84.3945
VC_0000	VC_0000	n	n	Mycobacterium_phage_Jovo	Mycobacterium_phage_Theia	84.2235
VC_0000	VC_0000	L5virus	L5virus	Mycobacterium_phage_Bruns	Mycobacterium_phage_Euphoria	84.2152
VC_0000	VC_0000	n	n	Mycobacterium_phage_Alvin	Mycobacterium_phage_TheloniousMonk	84.1126
VC_0000	VC_0000	L5virus	L5virus	Mycobacterium_phage_Solon	Mycobacterium_phage_Violet	84.1126
VC_0000	VC_0000	n	n	Mycobacterium_phage_Nerujay	Mycobacterium_phage_Tasp14	83.9487
VC_0000	VC_0000	n	n	Mycobacterium_phage_Alvin	Mycobacterium_phage_Nhonho	83.9136
VC_0000	VC_0000	n	n	Mycobacterium_phage_Chadwick	Mycobacterium_phage_Conspiracy	83.9136
VC_0000	VC_0000	n	n	Mycobacterium_phage_Larenn	Mycobacterium_phage_Piro94	83.8758
VC_0000	VC_0000	n	n	Mycobacterium_phage_Edtherson	Mycobacterium_phage_Nhonho	83.8107
VC_0000	VC_0000	n	L5virus	Mycobacterium_phage_Abrogate	Mycobacterium_phage_Solon	83.6492
VC_0000	VC_0000	n	n	Mycobacterium_phage_Alvin	Mycobacterium_phage_Edtherson	83.6492
VC_0000	VC_0000	L5virus	L5virus	Mycobacterium_phage_Bruns	Mycobacterium_phage_Solon	83.6428
VC_0000	VC_0000	n	L5virus	Mycobacterium_phage_Lamina13	Mycobacterium_phage_Solon	83.6428
VC_0000	VC_0000	L5virus	n	Mycobacterium_phage_L5	Mycobacterium_phage_Serenity	83.481
VC_0000	VC_0000	n	L5virus	Mycobacterium_phage_SweetiePie	Mycobacterium_phage_Trixie	83.4332
VC_0000	VC_0000	n	L5virus	Mycobacterium_phage_RidgeCB	Mycobacterium_phage_Solon	83.4158
VC_0000	VC_0000	n	n	Mycobacterium_phage_Edtherson	Mycobacterium_phage_Tasp14	83.3385
VC_0000	VC_0000	L5virus	L5virus	Rhodococcus_phage_RER2	Rhodococcus_phage_RGL3	83.3333
VC_0000	VC_0000	n	n	Mycobacterium_phage_Abrogate	Mycobacterium_phage_RidgeCB	83.2542
VC_0000	VC_0000	n	n	Mycobacterium_phage_Edtherson	Mycobacterium_phage_RidgeCB	83.2542
VC_0000	VC_0000	n	n	Mycobacterium_phage_PattyP	Mycobacterium_phage_Rufus	83.2445
VC_0000	VC_0000	n	n	Mycobacterium_phage_Conspiracy	Mycobacterium_phage_Theia	83.2384
VC_0000	VC_0000	n	n	Mycobacterium_phage_First	Mycobacterium_phage_SweetiePie	83.1579
VC_0000	VC_0000	n	L5virus	Mycobacterium_phage_Edtherson	Mycobacterium_phage_Violet	82.8742
VC_0000	VC_0000	n	L5virus	Mycobacterium_phage_Larenn	Mycobacterium_phage_Turbido	82.8005
VC_0000	VC_0000	n	L5virus	Mycobacterium_phage_Nhonho	Mycobacterium_phage_Solon	82.7641
VC_0000	VC_0000	n	n	Mycobacterium_phage_Nhonho	Mycobacterium_phage_Turj99	82.7641
VC_0000	VC_0000	n	n	Mycobacterium_phage_Rufus	Mycobacterium_phage_Turj99	82.7449
VC_0000	VC_0000	n	n	Mycobacterium_phage_20ES	Mycobacterium_phage_SweetiePie	82.7236
VC_0000	VC_0000	n	n	Mycobacterium_phage_Chadwick	Mycobacterium_phage_Jovo	82.5805
VC_0000	VC_0000	n	L5virus	Mycobacterium_phage_Alvin	Mycobacterium_phage_Solon	82.5581
VC_0000	VC_0000	L5virus	L5virus	Mycobacterium_phage_Bxb1	Mycobacterium_phage_Solon	82.5581
VC_0000	VC_0000	L5virus	n	Mycobacterium_phage_Solon	Mycobacterium_phage_Turj99	82.5581
VC_0000	VC_0000	n	n	Mycobacterium_phage_Nhonho	Mycobacterium_phage_Tasp14	82.4872
VC_0000	VC_0000	n	L5virus	Mycobacterium_phage_First	Mycobacterium_phage_Trixie	82.3635
VC_0000	VC_0000	n	n	Mycobacterium_phage_Rufus	Mycobacterium_phage_Sarfire	82.3319
VC_0000	VC_0000	L5virus	L5virus	Mycobacterium_phage_Euphoria	Mycobacterium_phage_Solon	82.3035
VC_0000	VC_0000	L5virus	n	Mycobacterium_phage_Euphoria	Mycobacterium_phage_Turj99	82.3035
VC_0000	VC_0000	L5virus	n	Mycobacterium_phage_Solon	Mycobacterium_phage_Trouble	82.3035
VC_0000	VC_0000	L5virus	L5virus	Mycobacterium_phage_SkiPole	Mycobacterium_phage_Solon	82.2132
VC_0000	VC_0000	n	n	Mycobacterium_phage_Abrogate	Mycobacterium_phage_Trouble	82.173
VC_0000	VC_0000	n	L5virus	Mycobacterium_phage_Nerujay	Mycobacterium_phage_Solon	82.1157
VC_0000	VC_0000	n	n	Mycobacterium_phage_DD5	Mycobacterium_phage_Pari	82.0432
VC_0000	VC_0000	n	n	Mycobacterium_phage_Aeneas	Mycobacterium_phage_Tasp14	82.031
VC_0000	VC_0000	n	n	Mycobacterium_phage_Nhonho	Mycobacterium_phage_TheloniousMonk	82.0276
VC_0000	VC_0000	n	L5virus	Mycobacterium_phage_20ES	Mycobacterium_phage_Trixie	81.9334
VC_0000	VC_0000	n	n	Mycobacterium_phage_Equemioh13	Mycobacterium_phage_Larenn	81.9334
VC_0000	VC_0000	n	L5virus	Mycobacterium_phage_Piro94	Mycobacterium_phage_Turbido	81.9149
VC_0000	VC_0000	n	n	Mycobacterium_phage_Aeneas	Mycobacterium_phage_Trouble	81.8928
VC_0000	VC_0000	n	L5virus	Rhodococcus_phage_CosmicSans	Rhodococcus_phage_RGL3	81.8182
VC_0000	VC_0000	n	n	Mycobacterium_phage_Nhonho	Mycobacterium_phage_Rufus	81.7992
VC_0000	VC_0000	L5virus	n	Mycobacterium_phage_Perseus	Mycobacterium_phage_Tasp14	81.7792
VC_0000	VC_0000	L5virus	n	Mycobacterium_phage_Lockley	Mycobacterium_phage_Pari	81.7692
VC_0000	VC_0000	L5virus	n	Mycobacterium_phage_Perseus	Mycobacterium_phage_Trouble	81.7252
VC_0000	VC_0000	n	n	Mycobacterium_phage_Nerujay	Mycobacterium_phage_Trouble	81.6855
VC_0000	VC_0000	L5virus	L5virus	Mycobacterium_phage_Doom	Mycobacterium_phage_KBG	81.6308
VC_0000	VC_0000	n	n	Mycobacterium_phage_Nhonho	Mycobacterium_phage_Pepe	81.6146
VC_0000	VC_0000	n	L5virus	Mycobacterium_phage_Tasp14	Mycobacterium_phage_Violet	81.5655
VC_0000	VC_0000	n	n	Mycobacterium_phage_Graduation	Mycobacterium_phage_PattyP	81.51
VC_0000	VC_0000	n	n	Mycobacterium_phage_Echild	Mycobacterium_phage_Piro94	81.4823
VC_0000	VC_0000	n	n	Mycobacterium_phage_Conspiracy	Mycobacterium_phage_UnionJack	81.3953
VC_0000	VC_0000	n	L5virus	Mycobacterium_phage_Pepe	Mycobacterium_phage_Solon	81.3953
VC_0000	VC_0000	n	n	Mycobacterium_phage_Nhonho	Mycobacterium_phage_RidgeCB	81.3629
VC_0000	VC_0000	n	n	Mycobacterium_phage_Abrogate	Mycobacterium_phage_Edtherson	81.3187
VC_0000	VC_0000	n	n	Mycobacterium_phage_Edtherson	Mycobacterium_phage_Lamina13	81.3125
VC_0000	VC_0000	n	L5virus	Mycobacterium_phage_RedRock	Mycobacterium_phage_Trixie	81.2939
VC_0000	VC_0000	L5virus	n	Mycobacterium_phage_Euphoria	Mycobacterium_phage_Rufus	81.2846
VC_0000	VC_0000	n	n	Mycobacterium_phage_Jovo	Mycobacterium_phage_UnionJack	81.1821
VC_0000	VC_0000	n	n	Mycobacterium_phage_Pinto	Mycobacterium_phage_Rufus	81.1562
VC_0000	VC_0000	n	n	Mycobacterium_phage_Alvin	Mycobacterium_phage_Tasp14	81.1548
VC_0000	VC_0000	n	n	Mycobacterium_phage_Tasp14	Mycobacterium_phage_Turj99	81.1548
VC_0000	VC_0000	n	n	Mycobacterium_phage_Chadwick	Mycobacterium_phage_LittleCherry	81.1442
VC_0000	VC_0000	n	n	Mycobacterium_phage_Nhonho	Mycobacterium_phage_PattyP	81.1311
VC_0000	VC_0000	n	L5virus	Mycobacterium_phage_Abrogate	Mycobacterium_phage_Euphoria	81.0917
VC_0000	VC_0000	n	L5virus	Mycobacterium_phage_Equemioh13	Mycobacterium_phage_Turbido	81.0571
VC_0000	VC_0000	n	n	Mycobacterium_phage_Lamina13	Mycobacterium_phage_Trouble	81.0571
VC_0000	VC_0000	n	n	Mycobacterium_phage_Echild	Mycobacterium_phage_SweetiePie	81.0523
VC_0000	VC_0000	n	n	Mycobacterium_phage_BTCU-1	Mycobacterium_phage_Phantastic	80.977
VC_0000	VC_0000	L5virus	L5virus	Mycobacterium_phage_Perseus	Mycobacterium_phage_Solon	80.9449
VC_0000	VC_0000	n	n	Mycobacterium_phage_DD5	Mycobacterium_phage_Turj99	80.9262
VC_0000	VC_0000	n	L5virus	Mycobacterium_phage_Pinto	Mycobacterium_phage_Solon	80.9262
VC_0000	VC_0000	L5virus	n	Mycobacterium_phage_Euphoria	Mycobacterium_phage_Tasp14	80.9045
VC_0000	VC_0000	n	n	Mycobacterium_phage_RidgeCB	Mycobacterium_phage_Tasp14	80.9045
VC_0000	VC_0000	n	n	Mycobacterium_phage_Edtherson	Mycobacterium_phage_Nerujay	80.8923
VC_0000	VC_0000	n	L5virus	Mycobacterium_phage_Rufus	Mycobacterium_phage_Violet	80.8852
VC_0000	VC_0000	n	L5virus	Mycobacterium_phage_AnnaL29	Mycobacterium_phage_Trixie	80.8694
VC_0000	VC_0000	L5virus	n	Mycobacterium_phage_Euphoria	Mycobacterium_phage_Sarfire	80.8562
VC_0000	VC_0000	L5virus	n	Mycobacterium_phage_SkiPole	Mycobacterium_phage_Tasp14	80.8157
VC_0000	VC_0000	n	n	Mycobacterium_phage_TheloniousMonk	Mycobacterium_phage_Turj99	80.7027
VC_0000	VC_0000	n	L5virus	Mycobacterium_phage_Turj99	Mycobacterium_phage_Violet	80.7027
VC_0000	VC_0000	n	L5virus	Mycobacterium_phage_Lamina13	Mycobacterium_phage_Violet	80.6872
VC_0000	VC_0000	n	L5virus	Mycobacterium_phage_Abrogate	Mycobacterium_phage_Violet	80.6642
VC_0000	VC_0000	n	n	Mycobacterium_phage_Edtherson	Mycobacterium_phage_TheloniousMonk	80.6642
VC_0000	VC_0000	n	n	Mycobacterium_phage_PattyP	Mycobacterium_phage_Seabiscuit	80.6498
VC_0000	VC_0000	L5virus	L5virus	Mycobacterium_phage_Trixie	Mycobacterium_phage_Turbido	80.6498
VC_0000	VC_0000	n	n	Mycobacterium_phage_AnnaL29	Mycobacterium_phage_First	80.6294
VC_0000	VC_0000	n	n	Mycobacterium_phage_DD5	Mycobacterium_phage_Nerujay	80.5538
VC_0000	VC_0000	L5virus	n	Mycobacterium_phage_Bruns	Mycobacterium_phage_Nhonho	80.5109
VC_0000	VC_0000	n	n	Mycobacterium_phage_Alvin	Mycobacterium_phage_Rufus	80.5085
VC_0000	VC_0000	n	n	Mycobacterium_phage_PattyP	Mycobacterium_phage_Pinto	80.4783
VC_0000	VC_0000	n	n	Mycobacterium_phage_Edtherson	Mycobacterium_phage_Rufus	80.4395
VC_0000	VC_0000	L5virus	n	Mycobacterium_phage_Bruns	Mycobacterium_phage_Rufus	80.4334
VC_0000	VC_0000	n	n	Mycobacterium_phage_First	Mycobacterium_phage_Piro94	80.4244
VC_0000	VC_0000	n	n	Mycobacterium_phage_Piro94	Mycobacterium_phage_SweetiePie	80.4244
VC_0000	VC_0000	L5virus	n	Mycobacterium_phage_Euphoria	Mycobacterium_phage_Nhonho	80.2634
VC_0000	VC_0000	L5virus	n	Mycobacterium_phage_Bxb1	Mycobacterium_phage_Edtherson	80.258
VC_0000	VC_0000	n	n	Mycobacterium_phage_Edtherson	Mycobacterium_phage_Turj99	80.258
VC_0000	VC_0000	n	n	Mycobacterium_phage_Abrogate	Mycobacterium_phage_Lamina13	80.2426
VC_0000	VC_0000	n	n	Mycobacterium_phage_Alvin	Mycobacterium_phage_Turj99	80.2326
VC_0000	VC_0000	n	n	Mycobacterium_phage_PattyP	Mycobacterium_phage_TheloniousMonk	80.2246
VC_0000	VC_0000	n	n	Mycobacterium_phage_RidgeCB	Mycobacterium_phage_Rufus	80.2151
VC_0000	VC_0000	n	n	Mycobacterium_phage_20ES	Mycobacterium_phage_AnnaL29	80.2083
VC_0000	VC_0000	n	L5virus	Mycobacterium_phage_Aeneas	Mycobacterium_phage_Solon	80.1983
VC_0000	VC_0000	n	n	Mycobacterium_phage_Alvin	Mycobacterium_phage_Sarfire	80.1983
VC_0000	VC_0000	n	L5virus	Mycobacterium_phage_Alvin	Mycobacterium_phage_Euphoria	80.0791
VC_0000	VC_0000	n	n	Mycobacterium_phage_Alvin	Mycobacterium_phage_RidgeCB	80.0791
VC_0000	VC_0000	n	n	Mycobacterium_phage_Edtherson	Mycobacterium_phage_Sarfire	80.071
VC_0000	VC_0000	L5virus	L5virus	Mycobacterium_phage_KBG	Mycobacterium_phage_Solon	80.0118
VC_0000	VC_0000	L5virus	n	Mycobacterium_phage_Euphoria	Mycobacterium_phage_Pari	80.0105
VC_0000	VC_0000	n	n	Mycobacterium_phage_Pari	Mycobacterium_phage_Seabiscuit	80.0105
VC_0000	VC_0000	n	n	Mycobacterium_phage_20ES	Mycobacterium_phage_Piro94	80.0044
VC_0000	VC_0000	L5virus	n	Mycobacterium_phage_Bruns	Mycobacterium_phage_RidgeCB	80.0044
VC_0000	VC_0000	L5virus	n	Mycobacterium_phage_Euphoria	Mycobacterium_phage_Lamina13	80.0044
VC_0000	VC_0000	n	n	Mycobacterium_phage_First	Mycobacterium_phage_RedRock	80
VC_0000	VC_0000	L5virus	L5virus	Mycobacterium_phage_Bruns	Mycobacterium_phage_SkiPole	79.8346
VC_0000	VC_0000	n	n	Mycobacterium_phage_Abrogate	Mycobacterium_phage_Nerujay	79.8279
VC_0000	VC_0000	n	n	Mycobacterium_phage_Alvin	Mycobacterium_phage_PattyP	79.8206
VC_0000	VC_0000	L5virus	n	Mycobacterium_phage_BillKnuckles	Mycobacterium_phage_PattyP	79.8206
VC_0000	VC_0000	n	n	Mycobacterium_phage_PattyP	Mycobacterium_phage_Turj99	79.8206
VC_0000	VC_0000	L5virus	L5virus	Mycobacterium_phage_Bethlehem	Mycobacterium_phage_U2	79.8128
VC_0000	VC_0000	L5virus	n	Mycobacterium_phage_Bruns	Mycobacterium_phage_PattyP	79.8053
VC_0000	VC_0000	n	n	Mycobacterium_phage_Pari	Mycobacterium_phage_Pinto	79.7954
VC_0000	VC_0000	n	n	Mycobacterium_phage_Rufus	Mycobacterium_phage_TheloniousMonk	79.7921
VC_0000	VC_0000	L5virus	n	Mycobacterium_phage_Euphoria	Mycobacterium_phage_Seabiscuit	79.7872
VC_0000	VC_0000	n	n	Mycobacterium_phage_RidgeCB	Mycobacterium_phage_Trouble	79.7872
VC_0000	VC_0000	n	L5virus	Mycobacterium_phage_Edtherson	Mycobacterium_phage_Perseus	79.7826
VC_0000	VC_0000	n	n	Mycobacterium_phage_Pari	Mycobacterium_phage_PattyP	79.7826
VC_0000	VC_0000	n	L5virus	Mycobacterium_phage_Nhonho	Mycobacterium_phage_Violet	79.7803
VC_0000	VC_0000	L5virus	n	Mycobacterium_phage_KBG	Mycobacterium_phage_Tasp14	79.7753
VC_0000	VC_0000	n	n	Mycobacterium_phage_Alvin	Mycobacterium_phage_Pinto	79.7701
VC_0000	VC_0000	n	L5virus	Mycobacterium_phage_DD5	Mycobacterium_phage_Solon	79.7701
VC_0000	VC_0000	n	n	Mycobacterium_phage_LittleCherry	Mycobacterium_phage_UnionJack	79.7701
VC_0000	VC_0000	n	n	Mycobacterium_phage_Pinto	Mycobacterium_phage_Turj99	79.7701
VC_0000	VC_0000	n	n	Mycobacterium_phage_Swirley	Mycobacterium_phage_UnionJack	79.7701
VC_0000	VC_0000	n	n	Mycobacterium_phage_Theia	Mycobacterium_phage_UnionJack	79.7701
VC_0000	VC_0000	n	n	Mycobacterium_phage_HINdeR	Mycobacterium_phage_Sheen	79.7619
VC_0000	VC_0000	L5virus	L5virus	Mycobacterium_phage_Bethlehem	Mycobacterium_phage_Euphoria	79.6176
VC_0000	VC_0000	L5virus	n	Mycobacterium_phage_Euphoria	Mycobacterium_phage_Pinto	79.6176
VC_0000	VC_0000	n	n	Mycobacterium_phage_Echild	Mycobacterium_phage_Equemioh13	79.6084
VC_0000	VC_0000	n	n	Mycobacterium_phage_Dreamboat	Mycobacterium_phage_Graduation	79.591
VC_0000	VC_0000	n	L5virus	Mycobacterium_phage_Graduation	Mycobacterium_phage_Jasper	79.591
VC_0000	VC_0000	n	n	Mycobacterium_phage_20ES	Mycobacterium_phage_RedRock	79.5822
VC_0000	VC_0000	n	L5virus	Mycobacterium_phage_CRB1	Mycobacterium_phage_Trixie	79.5745
VC_0000	VC_0000	L5virus	n	Mycobacterium_phage_Euphoria	Mycobacterium_phage_PattyP	79.5745
VC_0000	VC_0000	n	n	Mycobacterium_phage_PattyP	Mycobacterium_phage_Tasp14	79.5689
VC_0000	VC_0000	n	L5virus	Mycobacterium_phage_Alvin	Mycobacterium_phage_Violet	79.566
VC_0000	VC_0000	L5virus	L5virus	Mycobacterium_phage_BillKnuckles	Mycobacterium_phage_Violet	79.566
VC_0000	VC_0000	L5virus	n	Mycobacterium_phage_Lockley	Mycobacterium_phage_Turj99	79.566
VC_0000	VC_0000	L5virus	n	Mycobacterium_phage_Solon	Mycobacterium_phage_TheloniousMonk	79.566
VC_0000	VC_0000	n	L5virus	Mycobacterium_phage_PhrostyMug	Mycobacterium_phage_Solon	79.5171
VC_0000	VC_0000	n	L5virus	Mycobacterium_phage_Rufus	Mycobacterium_phage_U2	79.4996
VC_0000	VC_0000	L5virus	L5virus	Mycobacterium_phage_D29	Mycobacterium_phage_L5	79.4584
VC_0000	VC_0000	n	n	Mycobacterium_phage_Sarfire	Mycobacterium_phage_TheloniousMonk	79.4552
VC_0000	VC_0000	n	n	Mycobacterium_phage_Nhonho	Mycobacterium_phage_Wheeler	79.4229
VC_0000	VC_0000	n	L5virus	Mycobacterium_phage_Echild	Mycobacterium_phage_Turbido	79.4194
VC_0000	VC_0000	n	L5virus	Mycobacterium_phage_Rufus	Mycobacterium_phage_Solon	79.3903
VC_0000	VC_0000	L5virus	n	Mycobacterium_phage_Euphoria	Mycobacterium_phage_TheloniousMonk	79.3666
VC_0000	VC_0000	n	L5virus	Mycobacterium_phage_First	Mycobacterium_phage_Turbido	79.3662
VC_0000	VC_0000	n	n	Mycobacterium_phage_DD5	Mycobacterium_phage_PattyP	79.3606
VC_0000	VC_0000	n	n	Mycobacterium_phage_Abrogate	Mycobacterium_phage_Nhonho	79.3408
VC_0000	VC_0000	n	n	Mycobacterium_phage_Nhonho	Mycobacterium_phage_Pari	79.3408
VC_0000	VC_0000	n	n	Mycobacterium_phage_Nhonho	Mycobacterium_phage_Sarfire	79.2817
VC_0000	VC_0000	n	n	Mycobacterium_phage_Barriga	Mycobacterium_phage_HanShotFirst	79.2743
VC_0000	VC_0000	L5virus	L5virus	Mycobacterium_phage_Bruns	Mycobacterium_phage_Bxb1	79.2406
VC_0000	VC_0000	L5virus	n	Mycobacterium_phage_Bruns	Mycobacterium_phage_Turj99	79.2406
VC_0000	VC_0000	L5virus	n	Mycobacterium_phage_Solon	Mycobacterium_phage_Wheeler	79.2406
VC_0000	VC_0000	n	n	Mycobacterium_phage_PhrostyMug	Mycobacterium_phage_Tasp14	79.2362
VC_0000	VC_0000	n	n	Mycobacterium_phage_Echild	Mycobacterium_phage_Larenn	79.2355
VC_0000	VC_0000	n	L5virus	Mycobacterium_phage_Nerujay	Mycobacterium_phage_Violet	79.1999
VC_0000	VC_0000	n	n	Mycobacterium_phage_PhrostyMug	Mycobacterium_phage_Trouble	79.1839
VC_0000	VC_0000	L5virus	n	Mycobacterium_phage_Bruns	Mycobacterium_phage_Edtherson	79.1727
VC_0000	VC_0000	n	L5virus	Mycobacterium_phage_Abrogate	Mycobacterium_phage_Bxb1	79.1276
VC_0000	VC_0000	n	n	Mycobacterium_phage_Abrogate	Mycobacterium_phage_Turj99	79.1276
VC_0000	VC_0000	n	n	Mycobacterium_phage_HanShotFirst	Mycobacterium_phage_Pepe	79.1276
VC_0000	VC_0000	n	n	Mycobacterium_phage_Pari	Mycobacterium_phage_Turj99	79.1276
VC_0000	VC_0000	L5virus	n	Mycobacterium_phage_Lockley	Mycobacterium_phage_PattyP	79.1257
VC_0000	VC_0000	n	L5virus	Mycobacterium_phage_PattyP	Mycobacterium_phage_Violet	79.1257
VC_0000	VC_0000	L5virus	L5virus	Mycobacterium_phage_Perseus	Mycobacterium_phage_Violet	79.1257
VC_0000	VC_0000	n	L5virus	Mycobacterium_phage_Sarfire	Mycobacterium_phage_Solon	79.1145
VC_0000	VC_0000	n	n	Mycobacterium_phage_Sarfire	Mycobacterium_phage_Turj99	79.1145
VC_0000	VC_0000	n	n	Mycobacterium_phage_DD5	Mycobacterium_phage_TheloniousMonk	79.1074
VC_0000	VC_0000	n	n	Mycobacterium_phage_Pinto	Mycobacterium_phage_TheloniousMonk	79.1074
VC_0000	VC_0000	n	n	Mycobacterium_phage_Echild	Mycobacterium_phage_First	79.0003
VC_0000	VC_0000	L5virus	n	Mycobacterium_phage_Bruns	Mycobacterium_phage_Tasp14	78.9755
VC_0000	VC_0000	n	n	Mycobacterium_phage_Tasp14	Mycobacterium_phage_Wheeler	78.9755
VC_0000	VC_0000	n	n	Mycobacterium_phage_Alvin	Mycobacterium_phage_Trouble	78.9669
VC_0000	VC_0000	n	n	Mycobacterium_phage_Trouble	Mycobacterium_phage_Turj99	78.9669
VC_0000	VC_0000	n	L5virus	Mycobacterium_phage_20ES	Mycobacterium_phage_Turbido	78.9517
VC_0000	VC_0000	L5virus	n	Mycobacterium_phage_Bruns	Mycobacterium_phage_Dreamboat	78.9517
VC_0000	VC_0000	n	n	Mycobacterium_phage_Lamina13	Mycobacterium_phage_RidgeCB	78.9517
VC_0000	VC_0000	n	n	Mycobacterium_phage_Trouble	Mycobacterium_phage_Wheeler	78.9517
VC_0000	VC_0000	L5virus	n	Mycobacterium_phage_Bethlehem	Mycobacterium_phage_Rufus	78.9328
VC_0000	VC_0000	n	L5virus	Mycobacterium_phage_Edtherson	Mycobacterium_phage_Euphoria	78.9293
VC_0000	VC_0000	n	n	Mycobacterium_phage_Edtherson	Mycobacterium_phage_Trouble	78.9293
VC_0000	VC_0000	n	n	Mycobacterium_phage_HanShotFirst	Mycobacterium_phage_Tasp14	78.8938
VC_0000	VC_0000	L5virus	L5virus	Mycobacterium_phage_Doom	Mycobacterium_phage_Violet	78.8893
VC_0000	VC_0000	n	L5virus	Mycobacterium_phage_Edtherson	Mycobacterium_phage_SkiPole	78.8847
VC_0000	VC_0000	L5virus	n	Mycobacterium_phage_Bxb1	Mycobacterium_phage_Tasp14	78.8687
VC_0000	VC_0000	L5virus	n	Mycobacterium_phage_Bethlehem	Mycobacterium_phage_Nhonho	78.8584
VC_0000	VC_0000	n	n	Mycobacterium_phage_Chadwick	Mycobacterium_phage_Swirley	78.8584
VC_0000	VC_0000	n	n	Mycobacterium_phage_Chadwick	Mycobacterium_phage_Theia	78.8584
VC_0000	VC_0000	n	n	Mycobacterium_phage_DD5	Mycobacterium_phage_Nhonho	78.8584
VC_0000	VC_0000	n	n	Mycobacterium_phage_Nhonho	Mycobacterium_phage_Pinto	78.8584
VC_0000	VC_0000	n	n	Mycobacterium_phage_Nerujay	Mycobacterium_phage_Turj99	78.8311
VC_0000	VC_0000	n	n	Mycobacterium_phage_Lamina13	Mycobacterium_phage_Nerujay	78.7575
VC_0000	VC_0000	n	L5virus	Mycobacterium_phage_LadyBird	Mycobacterium_phage_Trixie	78.7412
VC_0000	VC_0000	n	L5virus	Mycobacterium_phage_Lamina13	Mycobacterium_phage_Perseus	78.7412
VC_0000	VC_0000	L5virus	n	Mycobacterium_phage_Euphoria	Mycobacterium_phage_RidgeCB	78.7234
VC_0000	VC_0000	L5virus	L5virus	Mycobacterium_phage_Bxb1	Mycobacterium_phage_Perseus	78.6964
VC_0000	VC_0000	n	L5virus	Mycobacterium_phage_PattyP	Mycobacterium_phage_Solon	78.6964
VC_0000	VC_0000	n	n	Mycobacterium_phage_Abrogate	Mycobacterium_phage_PattyP	78.6897
VC_0000	VC_0000	n	n	Mycobacterium_phage_HanShotFirst	Mycobacterium_phage_PattyP	78.6897
VC_0000	VC_0000	n	L5virus	Mycobacterium_phage_Chy5	Mycobacterium_phage_L5	78.6567
VC_0000	VC_0000	L5virus	n	Mycobacterium_phage_Lockley	Mycobacterium_phage_Nhonho	78.6567
VC_0000	VC_0000	L5virus	n	Mycobacterium_phage_Doom	Mycobacterium_phage_Nhonho	78.6245
VC_0000	VC_0000	n	n	Mycobacterium_phage_20ES	Mycobacterium_phage_Echild	78.5878
VC_0000	VC_0000	L5virus	L5virus	Mycobacterium_phage_Kugel	Mycobacterium_phage_Solon	78.5502
VC_0000	VC_0000	n	n	Mycobacterium_phage_AnnaL29	Mycobacterium_phage_SweetiePie	78.5351
VC_0000	VC_0000	n	n	Mycobacterium_phage_Equemioh13	Mycobacterium_phage_First	78.5351
VC_0000	VC_0000	n	n	Mycobacterium_phage_Equemioh13	Mycobacterium_phage_SweetiePie	78.5351
VC_0000	VC_0000	n	n	Mycobacterium_phage_RhynO	Mycobacterium_phage_Severus	78.5136
VC_0000	VC_0000	n	L5virus	Mycobacterium_phage_DD5	Mycobacterium_phage_Euphoria	78.5118
VC_0000	VC_0000	n	n	Mycobacterium_phage_Dreamboat	Mycobacterium_phage_PattyP	78.4992
VC_0000	VC_0000	L5virus	L5virus	Mycobacterium_phage_Euphoria	Mycobacterium_phage_Perseus	78.4992
VC_0000	VC_0000	L5virus	n	Mycobacterium_phage_Perseus	Mycobacterium_phage_RidgeCB	78.4992
VC_0000	VC_0000	n	n	Mycobacterium_phage_Barriga	Mycobacterium_phage_Rufus	78.4172
VC_0000	VC_0000	n	n	Mycobacterium_phage_Pinto	Mycobacterium_phage_Tasp14	78.4142
VC_0000	VC_0000	L5virus	L5virus	Mycobacterium_phage_Doom	Mycobacterium_phage_Solon	78.3639
VC_0000	VC_0000	n	n	Mycobacterium_phage_Lamina13	Mycobacterium_phage_Nhonho	78.3349
VC_0000	VC_0000	n	L5virus	Mycobacterium_phage_Barriga	Mycobacterium_phage_Solon	78.3273
VC_0000	VC_0000	n	n	Mycobacterium_phage_Barriga	Mycobacterium_phage_Turj99	78.3273
VC_0000	VC_0000	n	n	Mycobacterium_phage_Lamina13	Mycobacterium_phage_Rufus	78.3167
VC_0000	VC_0000	n	n	Mycobacterium_phage_CRB1	Mycobacterium_phage_RedRock	78.308
VC_0000	VC_0000	L5virus	L5virus	Mycobacterium_phage_Euphoria	Mycobacterium_phage_Lockley	78.2794
VC_0000	VC_0000	L5virus	L5virus	Mycobacterium_phage_Euphoria	Mycobacterium_phage_Violet	78.2794
VC_0000	VC_0000	n	L5virus	Mycobacterium_phage_RidgeCB	Mycobacterium_phage_Violet	78.2794
VC_0000	VC_0000	n	L5virus	Mycobacterium_phage_Trouble	Mycobacterium_phage_Violet	78.2794
VC_0000	VC_0000	n	n	Mycobacterium_phage_Abrogate	Mycobacterium_phage_Rufus	78.2655
VC_0000	VC_0000	n	n	Mycobacterium_phage_Pari	Mycobacterium_phage_Rufus	78.2655
VC_0000	VC_0000	L5virus	n	Mycobacterium_phage_Bethlehem	Mycobacterium_phage_PattyP	78.2428
VC_0000	VC_0000	n	n	Mycobacterium_phage_Barriga	Mycobacterium_phage_Lamina13	78.1978
VC_0000	VC_0000	L5virus	n	Mycobacterium_phage_Doom	Mycobacterium_phage_Tasp14	78.1816
VC_0000	VC_0000	n	L5virus	Mycobacterium_phage_Nhonho	Mycobacterium_phage_U2	78.1736
VC_0000	VC_0000	n	n	Mycobacterium_phage_DD5	Mycobacterium_phage_Pinto	78.1609
VC_0000	VC_0000	n	L5virus	Mycobacterium_phage_Alvin	Mycobacterium_phage_Bruns	78.14
VC_0000	VC_0000	n	n	Mycobacterium_phage_Alvin	Mycobacterium_phage_Lamina13	78.14
VC_0000	VC_0000	n	n	Mycobacterium_phage_Alvin	Mycobacterium_phage_Wheeler	78.14
VC_0000	VC_0000	n	n	Mycobacterium_phage_20ES	Mycobacterium_phage_Equemioh13	78.125
VC_0000	VC_0000	n	n	Mycobacterium_phage_AnnaL29	Mycobacterium_phage_LadyBird	78.125
VC_0000	VC_0000	n	n	Mycobacterium_phage_Rufus	Mycobacterium_phage_Seabiscuit	78.076
VC_0000	VC_0000	n	n	Mycobacterium_phage_Nhonho	Mycobacterium_phage_Trouble	78.0644
VC_0000	VC_0000	n	n	Mycobacterium_phage_Barriga	Mycobacterium_phage_Tasp14	78.0506
VC_0000	VC_0000	n	n	Mycobacterium_phage_Rufus	Mycobacterium_phage_Tasp14	78.0408
VC_0000	VC_0000	n	L5virus	Mycobacterium_phage_Barriga	Mycobacterium_phage_Euphoria	77.999
VC_0000	VC_0000	n	n	Mycobacterium_phage_Abrogate	Mycobacterium_phage_Alvin	77.9972
VC_0000	VC_0000	n	n	Mycobacterium_phage_Alvin	Mycobacterium_phage_HanShotFirst	77.9972
VC_0000	VC_0000	n	L5virus	Mycobacterium_phage_HanShotFirst	Mycobacterium_phage_Solon	77.9972
VC_0000	VC_0000	n	n	Mycobacterium_phage_HanShotFirst	Mycobacterium_phage_Turj99	77.9972
VC_0000	VC_0000	L5virus	n	Mycobacterium_phage_Lockley	Mycobacterium_phage_Pinto	77.9773
VC_0000	VC_0000	L5virus	n	Mycobacterium_phage_KBG	Mycobacterium_phage_Nhonho	77.9673
VC_0000	VC_0000	n	n	Mycobacterium_phage_Aeneas	Mycobacterium_phage_Edtherson	77.9639
VC_0000	VC_0000	L5virus	n	Mycobacterium_phage_Bruns	Mycobacterium_phage_Sarfire	77.9579
VC_0000	VC_0000	L5virus	n	Mycobacterium_phage_SkiPole	Mycobacterium_phage_Turj99	77.9424
VC_0000	VC_0000	n	n	Mycobacterium_phage_Chy5	Mycobacterium_phage_Serenity	77.9301
VC_0000	VC_0000	n	n	Mycobacterium_phage_Nerujay	Mycobacterium_phage_Nhonho	77.9301
VC_0000	VC_0000	L5virus	L5virus	Mycobacterium_phage_Euphoria	Mycobacterium_phage_U2	77.9296
VC_0000	VC_0000	n	L5virus	Mycobacterium_phage_Alvin	Mycobacterium_phage_Bxb1	77.907
VC_0000	VC_0000	L5virus	n	Mycobacterium_phage_BillKnuckles	Mycobacterium_phage_Turj99	77.907
VC_0000	VC_0000	L5virus	n	Mycobacterium_phage_Bxb1	Mycobacterium_phage_Turj99	77.907
VC_0000	VC_0000	n	n	Mycobacterium_phage_Pepe	Mycobacterium_phage_Turj99	77.907
VC_0000	VC_0000	L5virus	L5virus	Mycobacterium_phage_Bruns	Mycobacterium_phage_Jasper	77.8991
VC_0000	VC_0000	L5virus	L5virus	Mycobacterium_phage_Bruns	Mycobacterium_phage_KBG	77.8936
VC_0000	VC_0000	n	L5virus	Mycobacterium_phage_Alvin	Mycobacterium_phage_U2	77.8792
VC_0000	VC_0000	n	n	Mycobacterium_phage_Barriga	Mycobacterium_phage_Pinto	77.8758
VC_0000	VC_0000	L5virus	L5virus	Mycobacterium_phage_Bxb1	Mycobacterium_phage_Euphoria	77.8547
VC_0000	VC_0000	n	L5virus	Mycobacterium_phage_Seabiscuit	Mycobacterium_phage_Solon	77.8547
VC_0000	VC_0000	n	n	Mycobacterium_phage_Seabiscuit	Mycobacterium_phage_Turj99	77.8547
VC_0000	VC_0000	n	L5virus	Mycobacterium_phage_Abrogate	Mycobacterium_phage_SkiPole	77.8467
VC_0000	VC_0000	n	L5virus	Mycobacterium_phage_Abrogate	Mycobacterium_phage_KBG	77.7826
VC_0000	VC_0000	n	n	Mycobacterium_phage_Pari	Mycobacterium_phage_Tasp14	77.7826
VC_0000	VC_0000	n	n	Mycobacterium_phage_Alvin	Mycobacterium_phage_Nerujay	77.7362
VC_0000	VC_0000	L5virus	n	Mycobacterium_phage_BillKnuckles	Mycobacterium_phage_Graduation	77.7362
VC_0000	VC_0000	L5virus	L5virus	Mycobacterium_phage_Che12	Mycobacterium_phage_L5	77.73
VC_0000	VC_0000	n	L5virus	Mycobacterium_phage_PhrostyMug	Mycobacterium_phage_Violet	77.73
VC_0000	VC_0000	n	n	Mycobacterium_phage_Pepe	Mycobacterium_phage_Tasp14	77.7257
VC_0000	VC_0000	n	n	Mycobacterium_phage_Nerujay	Mycobacterium_phage_Pari	77.6992
VC_0000	VC_0000	L5virus	n	Mycobacterium_phage_Bruns	Mycobacterium_phage_DD5	77.6896
VC_0000	VC_0000	n	n	Mycobacterium_phage_Lamina13	Mycobacterium_phage_Pinto	77.6896
VC_0000	VC_0000	n	L5virus	Mycobacterium_phage_Dreamboat	Mycobacterium_phage_Euphoria	77.6596
VC_0000	VC_0000	n	n	Mycobacterium_phage_Dreamboat	Mycobacterium_phage_Seabiscuit	77.6596
VC_0000	VC_0000	L5virus	n	Mycobacterium_phage_Jasper	Mycobacterium_phage_Seabiscuit	77.6596
VC_0000	VC_0000	L5virus	n	Mycobacterium_phage_KBG	Mycobacterium_phage_Trouble	77.6246
VC_0000	VC_0000	n	n	Mycobacterium_phage_Seabiscuit	Mycobacterium_phage_Tasp14	77.6246
VC_0000	VC_0000	n	L5virus	Mycobacterium_phage_RidgeCB	Mycobacterium_phage_SkiPole	77.6157
VC_0000	VC_0000	n	L5virus	Mycobacterium_phage_PattyP	Mycobacterium_phage_U2	77.6137
VC_0000	VC_0000	n	n	Mycobacterium_phage_Edtherson	Mycobacterium_phage_PattyP	77.5968
VC_0000	VC_0000	n	n	Mycobacterium_phage_Aeneas	Mycobacterium_phage_Nerujay	77.5551
VC_0000	VC_0000	n	n	Mycobacterium_phage_DD5	Mycobacterium_phage_Edtherson	77.5477
VC_0000	VC_0000	n	n	Mycobacterium_phage_Edtherson	Mycobacterium_phage_Pinto	77.5477
VC_0000	VC_0000	n	n	Mycobacterium_phage_HanShotFirst	Mycobacterium_phage_Pinto	77.5477
VC_0000	VC_0000	n	n	Mycobacterium_phage_Alsfro	Mycobacterium_phage_Nhonho	77.5315
VC_0000	VC_0000	L5virus	n	Mycobacterium_phage_Euphoria	Mycobacterium_phage_Nerujay	77.4965
VC_0000	VC_0000	n	L5virus	Mycobacterium_phage_Graduation	Mycobacterium_phage_KBG	77.4911
VC_0000	VC_0000	L5virus	L5virus	Mycobacterium_phage_Bruns	Mycobacterium_phage_Kugel	77.488
VC_0000	VC_0000	n	n	Mycobacterium_phage_LadyBird	Mycobacterium_phage_RedRock	77.488
VC_0000	VC_0000	n	n	Mycobacterium_phage_LadyBird	Mycobacterium_phage_SweetiePie	77.488
VC_0000	VC_0000	n	n	Mycobacterium_phage_Alvin	Mycobacterium_phage_DD5	77.4579
VC_0000	VC_0000	L5virus	L5virus	Mycobacterium_phage_BillKnuckles	Mycobacterium_phage_Kugel	77.4439
VC_0000	VC_0000	L5virus	L5virus	Mycobacterium_phage_Bxb1	Mycobacterium_phage_Kugel	77.4439
VC_0000	VC_0000	n	L5virus	Mycobacterium_phage_DD5	Mycobacterium_phage_U2	77.4303
VC_0000	VC_0000	L5virus	n	Mycobacterium_phage_Jasper	Mycobacterium_phage_PattyP	77.4238
VC_0000	VC_0000	n	n	Mycobacterium_phage_PattyP	Mycobacterium_phage_RidgeCB	77.4238
VC_0000	VC_0000	n	L5virus	Mycobacterium_phage_Piro94	Mycobacterium_phage_Trixie	77.4238
VC_0000	VC_0000	L5virus	n	Mycobacterium_phage_Bethlehem	Mycobacterium_phage_Seabiscuit	77.406
VC_0000	VC_0000	n	n	Mycobacterium_phage_DD5	Mycobacterium_phage_Seabiscuit	77.406
VC_0000	VC_0000	n	n	Mycobacterium_phage_Pinto	Mycobacterium_phage_Seabiscuit	77.406
VC_0000	VC_0000	L5virus	n	Mycobacterium_phage_KBG	Mycobacterium_phage_PattyP	77.3587
VC_0000	VC_0000	n	n	Mycobacterium_phage_HanShotFirst	Mycobacterium_phage_TheloniousMonk	77.3492
VC_0000	VC_0000	n	L5virus	Mycobacterium_phage_Alsfro	Mycobacterium_phage_Solon	77.3386
VC_0000	VC_0000	n	L5virus	Mycobacterium_phage_Aeneas	Mycobacterium_phage_Violet	77.3364
VC_0000	VC_0000	n	L5virus	Mycobacterium_phage_Sarfire	Mycobacterium_phage_Violet	77.3364
VC_0000	VC_0000	L5virus	n	Mycobacterium_phage_Doom	Mycobacterium_phage_Edtherson	77.3177
VC_0000	VC_0000	n	n	Mycobacterium_phage_Edtherson	Mycobacterium_phage_PhrostyMug	77.3017
VC_0000	VC_0000	L5virus	L5virus	Mycobacterium_phage_Lockley	Mycobacterium_phage_U2	77.3001
VC_0000	VC_0000	L5virus	L5virus	Mycobacterium_phage_Bxb1	Mycobacterium_phage_Violet	77.2927
VC_0000	VC_0000	L5virus	L5virus	Mycobacterium_phage_Lockley	Mycobacterium_phage_Solon	77.2927
VC_0000	VC_0000	L5virus	n	Mycobacterium_phage_Bethlehem	Mycobacterium_phage_Graduation	77.2881
VC_0000	VC_0000	L5virus	L5virus	Mycobacterium_phage_Bethlehem	Mycobacterium_phage_KBG	77.2777
VC_0000	VC_0000	n	n	Mycobacterium_phage_DD5	Mycobacterium_phage_Tasp14	77.2777
VC_0000	VC_0000	n	n	Mycobacterium_phage_Nerujay	Mycobacterium_phage_PattyP	77.2757
VC_0000	VC_0000	n	n	Mycobacterium_phage_Alvin	Mycobacterium_phage_Barriga	77.2543
VC_0000	VC_0000	L5virus	L5virus	Mycobacterium_phage_Euphoria	Mycobacterium_phage_Kugel	77.2498
VC_0000	VC_0000	n	L5virus	Mycobacterium_phage_Seabiscuit	Mycobacterium_phage_Violet	77.1922
VC_0000	VC_0000	n	n	Mycobacterium_phage_HanShotFirst	Mycobacterium_phage_Rufus	77.1785
VC_0000	VC_0000	L5virus	L5virus	Mycobacterium_phage_Bruns	Mycobacterium_phage_U2	77.1136
VC_0000	VC_0000	L5virus	L5virus	Mycobacterium_phage_KBG	Mycobacterium_phage_Violet	77.0962
VC_0000	VC_0000	L5virus	n	Mycobacterium_phage_Lockley	Mycobacterium_phage_Tasp14	77.0962
VC_0000	VC_0000	n	n	Mycobacterium_phage_Tasp14	Mycobacterium_phage_TheloniousMonk	77.0962
VC_0000	VC_0000	n	n	Mycobacterium_phage_Alsfro	Mycobacterium_phage_Tasp14	77.0947
VC_0000	VC_0000	L5virus	n	Mycobacterium_phage_Doom	Mycobacterium_phage_Graduation	77.0908
VC_0000	VC_0000	n	n	Mycobacterium_phage_Lamina13	Mycobacterium_phage_Wheeler	77.0833
VC_0000	VC_0000	L5virus	n	Mycobacterium_phage_Lockley	Mycobacterium_phage_Nerujay	77.0594
VC_0000	VC_0000	n	n	Mycobacterium_phage_Nerujay	Mycobacterium_phage_TheloniousMonk	77.0594
VC_0000	VC_0000	n	L5virus	Mycobacterium_phage_Sarfire	Mycobacterium_phage_U2	77.0529
VC_0000	VC_0000	n	L5virus	Mycobacterium_phage_Nhonho	Mycobacterium_phage_SkiPole	77.0516
VC_0000	VC_0000	L5virus	n	Mycobacterium_phage_BillKnuckles	Mycobacterium_phage_Wheeler	77.0395
VC_0000	VC_0000	n	n	Mycobacterium_phage_Lamina13	Mycobacterium_phage_Turj99	77.0395
VC_0000	VC_0000	n	n	Mycobacterium_phage_Turj99	Mycobacterium_phage_Wheeler	77.0395
VC_0000	VC_0000	n	L5virus	Mycobacterium_phage_Abrogate	Mycobacterium_phage_Bruns	77.0329
VC_0000	VC_0000	n	n	Mycobacterium_phage_Edtherson	Mycobacterium_phage_Wheeler	77.0329
VC_0000	VC_0000	n	n	Mycobacterium_phage_HanShotFirst	Mycobacterium_phage_Lamina13	77.0329
VC_0000	VC_0000	L5virus	n	Mycobacterium_phage_BillKnuckles	Mycobacterium_phage_Nhonho	77.0166
VC_0000	VC_0000	L5virus	n	Mycobacterium_phage_Bxb1	Mycobacterium_phage_Nhonho	77.0166
VC_0000	VC_0000	L5virus	n	Mycobacterium_phage_Bethlehem	Mycobacterium_phage_DD5	77.0115
VC_0000	VC_0000	n	L5virus	Mycobacterium_phage_Chy5	Mycobacterium_phage_SWU1	76.9649
VC_0000	VC_0000	n	n	Mycobacterium_phage_Nhonho	Mycobacterium_phage_Seabiscuit	76.9649
VC_0000	VC_0000	n	n	Mycobacterium_phage_RhynO	Mycobacterium_phage_Trike	76.941
VC_0000	VC_0000	n	n	Mycobacterium_phage_Aeneas	Mycobacterium_phage_Lamina13	76.9322
VC_0000	VC_0000	n	n	Mycobacterium_phage_Lamina13	Mycobacterium_phage_Sarfire	76.9322
VC_0000	VC_0000	n	n	Mycobacterium_phage_Edtherson	Mycobacterium_phage_HanShotFirst	76.9231
VC_0000	VC_0000	n	n	Mycobacterium_phage_Abrogate	Mycobacterium_phage_Sarfire	76.9103
VC_0000	VC_0000	L5virus	n	Mycobacterium_phage_Doom	Mycobacterium_phage_PattyP	76.8963
VC_0000	VC_0000	n	L5virus	Mycobacterium_phage_Alsfro	Mycobacterium_phage_Perseus	76.8804
VC_0000	VC_0000	n	L5virus	Mycobacterium_phage_Alvin	Mycobacterium_phage_SkiPole	76.8747
VC_0000	VC_0000	L5virus	L5virus	Mycobacterium_phage_Bxb1	Mycobacterium_phage_SkiPole	76.8747
VC_0000	VC_0000	n	L5virus	Mycobacterium_phage_Pepe	Mycobacterium_phage_SkiPole	76.8747
VC_0000	VC_0000	n	L5virus	Mycobacterium_phage_Edtherson	Mycobacterium_phage_U2	76.8742
VC_0000	VC_0000	n	L5virus	Mycobacterium_phage_Pari	Mycobacterium_phage_U2	76.8742
VC_0000	VC_0000	n	L5virus	Mycobacterium_phage_Pari	Mycobacterium_phage_Solon	76.8668
VC_0000	VC_0000	n	n	Mycobacterium_phage_Nerujay	Mycobacterium_phage_Rufus	76.8591
VC_0000	VC_0000	L5virus	L5virus	Mycobacterium_phage_Bethlehem	Mycobacterium_phage_Lockley	76.8472
VC_0000	VC_0000	n	L5virus	Mycobacterium_phage_Pinto	Mycobacterium_phage_Violet	76.8472
VC_0000	VC_0000	n	n	Mycobacterium_phage_AnnaL29	Mycobacterium_phage_CRB1	76.8464
VC_0000	VC_0000	n	L5virus	Mycobacterium_phage_AnnaL29	Mycobacterium_phage_Turbido	76.8464
VC_0000	VC_0000	L5virus	n	Mycobacterium_phage_Bruns	Mycobacterium_phage_Seabiscuit	76.8464
VC_0000	VC_0000	L5virus	n	Mycobacterium_phage_Euphoria	Mycobacterium_phage_Wheeler	76.8464
VC_0000	VC_0000	n	L5virus	Mycobacterium_phage_LadyBird	Mycobacterium_phage_Turbido	76.8464
VC_0000	VC_0000	n	n	Mycobacterium_phage_Seabiscuit	Mycobacterium_phage_Wheeler	76.8464
VC_0000	VC_0000	n	n	Mycobacterium_phage_RedRock	Mycobacterium_phage_SweetiePie	76.8421
VC_0000	VC_0000	n	L5virus	Mycobacterium_phage_Lamina13	Mycobacterium_phage_SkiPole	76.8029
VC_0000	VC_0000	L5virus	L5virus	Mycobacterium_phage_Jasper	Mycobacterium_phage_U2	76.7836
VC_0000	VC_0000	n	n	Mycobacterium_phage_Barriga	Mycobacterium_phage_PattyP	76.7675
VC_0000	VC_0000	n	n	Mycobacterium_phage_HanShotFirst	Mycobacterium_phage_RidgeCB	76.7669
VC_0000	VC_0000	n	n	Mycobacterium_phage_HanShotFirst	Mycobacterium_phage_Seabiscuit	76.7669
VC_0000	VC_0000	L5virus	n	Mycobacterium_phage_Doom	Mycobacterium_phage_Pinto	76.7494
VC_0000	VC_0000	L5virus	L5virus	Mycobacterium_phage_BillKnuckles	Mycobacterium_phage_Bxb1	76.7442
VC_0000	VC_0000	L5virus	L5virus	Mycobacterium_phage_BillKnuckles	Mycobacterium_phage_Solon	76.7442
VC_0000	VC_0000	n	n	Mycobacterium_phage_Alvin	Mycobacterium_phage_Seabiscuit	76.7425
VC_0000	VC_0000	L5virus	n	Mycobacterium_phage_Bxb1	Mycobacterium_phage_RidgeCB	76.7425
VC_0000	VC_0000	L5virus	n	Mycobacterium_phage_Bxb1	Mycobacterium_phage_Trouble	76.7425
VC_0000	VC_0000	n	n	Mycobacterium_phage_RidgeCB	Mycobacterium_phage_Turj99	76.7425
VC_0000	VC_0000	n	L5virus	Mycobacterium_phage_Aeneas	Mycobacterium_phage_Euphoria	76.7097
VC_0000	VC_0000	n	n	Mycobacterium_phage_Aeneas	Mycobacterium_phage_RidgeCB	76.7097
VC_0000	VC_0000	n	n	Mycobacterium_phage_RidgeCB	Mycobacterium_phage_Sarfire	76.7097
VC_0000	VC_0000	n	n	Mycobacterium_phage_Sarfire	Mycobacterium_phage_Tasp14	76.7043
VC_0000	VC_0000	n	L5virus	Mycobacterium_phage_Nhonho	Mycobacterium_phage_Perseus	76.6856
VC_0000	VC_0000	L5virus	n	Mycobacterium_phage_Bruns	Mycobacterium_phage_Nerujay	76.685
VC_0000	VC_0000	L5virus	L5virus	Mycobacterium_phage_Solon	Mycobacterium_phage_U2	76.6811
VC_0000	VC_0000	L5virus	n	Mycobacterium_phage_Lockley	Mycobacterium_phage_TheloniousMonk	76.6667
VC_0000	VC_0000	n	L5virus	Mycobacterium_phage_TheloniousMonk	Mycobacterium_phage_Violet	76.6667
VC_0000	VC_0000	n	L5virus	Mycobacterium_phage_Equemioh13	Mycobacterium_phage_Trixie	76.6131
VC_0000	VC_0000	n	n	Mycobacterium_phage_Lamina13	Mycobacterium_phage_PattyP	76.6131
VC_0000	VC_0000	L5virus	n	Mycobacterium_phage_Doom	Mycobacterium_phage_TheloniousMonk	76.6027
VC_0000	VC_0000	n	n	Mycobacterium_phage_CRB1	Mycobacterium_phage_Piro94	76.5957
VC_0000	VC_0000	L5virus	L5virus	Mycobacterium_phage_Euphoria	Mycobacterium_phage_Jasper	76.5957
VC_0000	VC_0000	L5virus	n	Mycobacterium_phage_Euphoria	Mycobacterium_phage_Trouble	76.5957
VC_0000	VC_0000	L5virus	n	Mycobacterium_phage_Bruns	Mycobacterium_phage_Pinto	76.5954
VC_0000	VC_0000	n	n	Mycobacterium_phage_DD5	Mycobacterium_phage_Wheeler	76.5954
VC_0000	VC_0000	n	n	Mycobacterium_phage_Pinto	Mycobacterium_phage_Wheeler	76.5954
VC_0000	VC_0000	L5virus	n	Mycobacterium_phage_SkiPole	Mycobacterium_phage_Trouble	76.5944
VC_0000	VC_0000	L5virus	L5virus	Mycobacterium_phage_D29	Mycobacterium_phage_SWU1	76.589
VC_0000	VC_0000	L5virus	L5virus	Mycobacterium_phage_Bxb1	Mycobacterium_phage_KBG	76.5827
VC_0000	VC_0000	L5virus	n	Mycobacterium_phage_KBG	Mycobacterium_phage_Turj99	76.5827
VC_0000	VC_0000	L5virus	n	Mycobacterium_phage_Kugel	Mycobacterium_phage_Nhonho	76.5588
VC_0000	VC_0000	n	L5virus	Mycobacterium_phage_Tasp14	Mycobacterium_phage_U2	76.5554
VC_0000	VC_0000	n	n	Mycobacterium_phage_Echild	Mycobacterium_phage_LadyBird	76.5466
VC_0000	VC_0000	L5virus	n	Mycobacterium_phage_KBG	Mycobacterium_phage_RidgeCB	76.5313
VC_0000	VC_0000	L5virus	n	Mycobacterium_phage_Bethlehem	Mycobacterium_phage_Sarfire	76.5035
VC_0000	VC_0000	L5virus	n	Mycobacterium_phage_Doom	Mycobacterium_phage_Rufus	76.4818
VC_0000	VC_0000	n	n	Mycobacterium_phage_Nerujay	Mycobacterium_phage_RidgeCB	76.4492
VC_0000	VC_0000	n	L5virus	Mycobacterium_phage_Alvin	Mycobacterium_phage_Perseus	76.4479
VC_0000	VC_0000	L5virus	n	Mycobacterium_phage_Perseus	Mycobacterium_phage_Turj99	76.4479
VC_0000	VC_0000	n	L5virus	Mycobacterium_phage_Abrogate	Mycobacterium_phage_Bethlehem	76.4238
VC_0000	VC_0000	L5virus	n	Mycobacterium_phage_Doom	Mycobacterium_phage_Wheeler	76.3843
VC_0000	VC_0000	L5virus	n	Mycobacterium_phage_Bruns	Mycobacterium_phage_TheloniousMonk	76.3838
VC_0000	VC_0000	L5virus	L5virus	Mycobacterium_phage_Bruns	Mycobacterium_phage_Violet	76.3838
VC_0000	VC_0000	L5virus	n	Mycobacterium_phage_Lockley	Mycobacterium_phage_Wheeler	76.3838
VC_0000	VC_0000	n	n	Mycobacterium_phage_TheloniousMonk	Mycobacterium_phage_Wheeler	76.3838
VC_0000	VC_0000	L5virus	n	Mycobacterium_phage_Violet	Mycobacterium_phage_Wheeler	76.3838
VC_0000	VC_0000	n	L5virus	Mycobacterium_phage_Abrogate	Mycobacterium_phage_Kugel	76.3617
VC_0000	VC_0000	L5virus	n	Mycobacterium_phage_Kugel	Mycobacterium_phage_Turj99	76.3375
VC_0000	VC_0000	L5virus	n	Mycobacterium_phage_Kugel	Mycobacterium_phage_Sarfire	76.3049
VC_0000	VC_0000	L5virus	L5virus	Mycobacterium_phage_Bethlehem	Mycobacterium_phage_Solon	76.3019
VC_0000	VC_0000	L5virus	n	Mycobacterium_phage_Bethlehem	Mycobacterium_phage_Turj99	76.3019
VC_0000	VC_0000	L5virus	n	Mycobacterium_phage_Bethlehem	Mycobacterium_phage_Dreamboat	76.3002
VC_0000	VC_0000	L5virus	L5virus	Mycobacterium_phage_Bethlehem	Mycobacterium_phage_Jasper	76.3002
VC_0000	VC_0000	n	n	Mycobacterium_phage_Pinto	Mycobacterium_phage_Trouble	76.3002
VC_0000	VC_0000	n	n	Mycobacterium_phage_Lamina13	Mycobacterium_phage_PhrostyMug	76.2927
VC_0000	VC_0000	L5virus	L5virus	Mycobacterium_phage_KBG	Mycobacterium_phage_Perseus	76.2536
VC_0000	VC_0000	n	n	Mycobacterium_phage_Alsfro	Mycobacterium_phage_Turj99	76.2493
VC_0000	VC_0000	n	L5virus	Mycobacterium_phage_HanShotFirst	Mycobacterium_phage_Violet	76.2443
VC_0000	VC_0000	n	n	Mycobacterium_phage_Pari	Mycobacterium_phage_TheloniousMonk	76.2443
VC_0000	VC_0000	n	L5virus	Mycobacterium_phage_Nerujay	Mycobacterium_phage_Perseus	76.2172
VC_0000	VC_0000	n	n	Mycobacterium_phage_Rufus	Mycobacterium_phage_Wheeler	76.2001
VC_0000	VC_0000	n	n	Mycobacterium_phage_CRB1	Mycobacterium_phage_SweetiePie	76.1915
VC_0000	VC_0000	n	L5virus	Mycobacterium_phage_Dreamboat	Mycobacterium_phage_Kugel	76.1915
VC_0000	VC_0000	L5virus	L5virus	Mycobacterium_phage_Jasper	Mycobacterium_phage_Kugel	76.1915
VC_0000	VC_0000	n	n	Mycobacterium_phage_Barriga	Mycobacterium_phage_Pepe	76.1813
VC_0000	VC_0000	n	L5virus	Mycobacterium_phage_Alvin	Mycobacterium_phage_Lockley	76.156
VC_0000	VC_0000	L5virus	n	Mycobacterium_phage_BillKnuckles	Mycobacterium_phage_TheloniousMonk	76.156
VC_0000	VC_0000	L5virus	n	Mycobacterium_phage_Bxb1	Mycobacterium_phage_TheloniousMonk	76.156
VC_0000	VC_0000	n	n	Mycobacterium_phage_Barriga	Mycobacterium_phage_Edtherson	76.145
VC_0000	VC_0000	n	n	Mycobacterium_phage_Barriga	Mycobacterium_phage_Pari	76.145
VC_0000	VC_0000	L5virus	n	Mycobacterium_phage_Bethlehem	Mycobacterium_phage_Tasp14	76.1413
VC_0000	VC_0000	n	L5virus	Mycobacterium_phage_DD5	Mycobacterium_phage_KBG	76.1413
VC_0000	VC_0000	n	L5virus	Mycobacterium_phage_TheloniousMonk	Mycobacterium_phage_U2	76.1289
VC_0000	VC_0000	L5virus	L5virus	Mycobacterium_phage_U2	Mycobacterium_phage_Violet	76.1289
VC_0000	VC_0000	L5virus	n	Mycobacterium_phage_Kugel	Mycobacterium_phage_Tasp14	76.1274
VC_0000	VC_0000	L5virus	n	Mycobacterium_phage_Lockley	Mycobacterium_phage_Seabiscuit	76.1049
VC_0000	VC_0000	n	n	Mycobacterium_phage_RidgeCB	Mycobacterium_phage_TheloniousMonk	76.1049
VC_0000	VC_0000	n	n	Mycobacterium_phage_Seabiscuit	Mycobacterium_phage_TheloniousMonk	76.1049
VC_0000	VC_0000	L5virus	n	Mycobacterium_phage_Euphoria	Mycobacterium_phage_PhrostyMug	76.0582
VC_0000	VC_0000	n	n	Mycobacterium_phage_PhrostyMug	Mycobacterium_phage_RidgeCB	76.0582
VC_0000	VC_0000	L5virus	n	Mycobacterium_phage_Bruns	Mycobacterium_phage_Lamina13	76.0417
VC_0000	VC_0000	L5virus	n	Mycobacterium_phage_BillKnuckles	Mycobacterium_phage_Rufus	76.0358
VC_0000	VC_0000	n	L5virus	Mycobacterium_phage_Alvin	Mycobacterium_phage_Doom	76.0247
VC_0000	VC_0000	L5virus	L5virus	Mycobacterium_phage_BillKnuckles	Mycobacterium_phage_Doom	76.0247
VC_0000	VC_0000	L5virus	n	Mycobacterium_phage_Doom	Mycobacterium_phage_Turj99	76.0247
VC_0000	VC_0000	n	n	Mycobacterium_phage_Graduation	Mycobacterium_phage_TheloniousMonk	75.9891
VC_0000	VC_0000	L5virus	n	Mycobacterium_phage_U2	Mycobacterium_phage_Wheeler	75.9795
VC_0000	VC_0000	L5virus	L5virus	Mycobacterium_phage_KBG	Mycobacterium_phage_Lockley	75.9788
VC_0000	VC_0000	L5virus	n	Mycobacterium_phage_KBG	Mycobacterium_phage_TheloniousMonk	75.9788
VC_0000	VC_0000	L5virus	n	Mycobacterium_phage_Bruns	Mycobacterium_phage_Pari	75.963
VC_0000	VC_0000	n	n	Mycobacterium_phage_Barriga	Mycobacterium_phage_RidgeCB	75.9464
VC_0000	VC_0000	n	n	Mycobacterium_phage_Barriga	Mycobacterium_phage_Trouble	75.9464
VC_0000	VC_0000	n	n	Mycobacterium_phage_First	Mycobacterium_phage_Larenn	75.9456
VC_0000	VC_0000	L5virus	n	Mycobacterium_phage_Bruns	Mycobacterium_phage_Pepe	75.9389
VC_0000	VC_0000	L5virus	n	Mycobacterium_phage_Bxb1	Mycobacterium_phage_Lamina13	75.9389
VC_0000	VC_0000	L5virus	n	Mycobacterium_phage_Bxb1	Mycobacterium_phage_Wheeler	75.9389
VC_0000	VC_0000	n	n	Mycobacterium_phage_Dreamboat	Mycobacterium_phage_Rufus	75.9369
VC_0000	VC_0000	n	L5virus	Mycobacterium_phage_Aeneas	Mycobacterium_phage_Bxb1	75.8632
VC_0000	VC_0000	L5virus	n	Mycobacterium_phage_Bethlehem	Mycobacterium_phage_Pinto	75.8621
VC_0000	VC_0000	L5virus	n	Mycobacterium_phage_KBG	Mycobacterium_phage_Rufus	75.8425
VC_0000	VC_0000	n	n	Mycobacterium_phage_Edtherson	Mycobacterium_phage_Pari	75.8242
VC_0000	VC_0000	n	L5virus	Mycobacterium_phage_Adzzy	Mycobacterium_phage_SWU1	75.7937
VC_0000	VC_0000	L5virus	n	Mycobacterium_phage_Bruns	Mycobacterium_phage_Trouble	75.7937
VC_0000	VC_0000	n	n	Mycobacterium_phage_CRB1	Mycobacterium_phage_Equemioh13	75.7937
VC_0000	VC_0000	n	n	Mycobacterium_phage_LadyBird	Mycobacterium_phage_Piro94	75.7937
VC_0000	VC_0000	n	n	Mycobacterium_phage_Lamina13	Mycobacterium_phage_Seabiscuit	75.7937
VC_0000	VC_0000	n	n	Mycobacterium_phage_RidgeCB	Mycobacterium_phage_Wheeler	75.7937
VC_0000	VC_0000	n	n	Mycobacterium_phage_Abrogate	Mycobacterium_phage_Pepe	75.7364
VC_0000	VC_0000	n	n	Mycobacterium_phage_Alvin	Mycobacterium_phage_Pari	75.7364
VC_0000	VC_0000	L5virus	n	Mycobacterium_phage_BillKnuckles	Mycobacterium_phage_Edtherson	75.7364
VC_0000	VC_0000	n	L5virus	Mycobacterium_phage_Barriga	Mycobacterium_phage_Perseus	75.7301
VC_0000	VC_0000	L5virus	n	Mycobacterium_phage_KBG	Mycobacterium_phage_Lamina13	75.7299
VC_0000	VC_0000	L5virus	n	Mycobacterium_phage_Bethlehem	Mycobacterium_phage_TheloniousMonk	75.7171
VC_0000	VC_0000	L5virus	L5virus	Mycobacterium_phage_Bethlehem	Mycobacterium_phage_Violet	75.7171
VC_0000	VC_0000	n	L5virus	Mycobacterium_phage_DD5	Mycobacterium_phage_Violet	75.7171
VC_0000	VC_0000	n	n	Mycobacterium_phage_Dreamboat	Mycobacterium_phage_Pari	75.6856
VC_0000	VC_0000	n	n	Mycobacterium_phage_Edtherson	Mycobacterium_phage_Seabiscuit	75.6856
VC_0000	VC_0000	L5virus	n	Mycobacterium_phage_Jasper	Mycobacterium_phage_Pari	75.6856
VC_0000	VC_0000	n	n	Mycobacterium_phage_Sarfire	Mycobacterium_phage_Seabiscuit	75.6731
VC_0000	VC_0000	n	n	Mycobacterium_phage_Adzzy	Mycobacterium_phage_Serenity	75.6487
VC_0000	VC_0000	n	L5virus	Mycobacterium_phage_Aeneas	Mycobacterium_phage_KBG	75.639
VC_0000	VC_0000	n	L5virus	Mycobacterium_phage_Dreamboat	Mycobacterium_phage_U2	75.6376
VC_0000	VC_0000	n	L5virus	Mycobacterium_phage_RidgeCB	Mycobacterium_phage_U2	75.6376
VC_0000	VC_0000	n	n	Mycobacterium_phage_Alvin	Mycobacterium_phage_Dreamboat	75.6303
VC_0000	VC_0000	L5virus	L5virus	Mycobacterium_phage_BillKnuckles	Mycobacterium_phage_Euphoria	75.6303
VC_0000	VC_0000	n	L5virus	Mycobacterium_phage_Dreamboat	Mycobacterium_phage_Solon	75.6303
VC_0000	VC_0000	n	n	Mycobacterium_phage_Dreamboat	Mycobacterium_phage_Turj99	75.6303
VC_0000	VC_0000	L5virus	n	Mycobacterium_phage_Euphoria	Mycobacterium_phage_Pepe	75.6303
VC_0000	VC_0000	n	n	Mycobacterium_phage_DD5	Mycobacterium_phage_Rufus	75.5976
VC_0000	VC_0000	n	L5virus	Mycobacterium_phage_DD5	Mycobacterium_phage_Doom	75.5865
VC_0000	VC_0000	n	L5virus	Mycobacterium_phage_Alvin	Mycobacterium_phage_BillKnuckles	75.5814
VC_0000	VC_0000	L5virus	L5virus	Mycobacterium_phage_Euphoria	Mycobacterium_phage_SkiPole	75.5732
VC_0000	VC_0000	n	n	Mycobacterium_phage_Graduation	Mycobacterium_phage_Pari	75.5704
VC_0000	VC_0000	n	n	Mycobacterium_phage_HanShotFirst	Mycobacterium_phage_Nerujay	75.5704
VC_0000	VC_0000	n	L5virus	Mycobacterium_phage_Edtherson	Mycobacterium_phage_KBG	75.5602
VC_0000	VC_0000	L5virus	n	Mycobacterium_phage_KBG	Mycobacterium_phage_Pari	75.5602
VC_0000	VC_0000	L5virus	L5virus	Mycobacterium_phage_Lockley	Mycobacterium_phage_Violet	75.5556
VC_0000	VC_0000	n	n	Mycobacterium_phage_20ES	Mycobacterium_phage_Larenn	75.549
VC_0000	VC_0000	n	n	Mycobacterium_phage_AnnaL29	Mycobacterium_phage_Larenn	75.549
VC_0000	VC_0000	n	n	Mycobacterium_phage_PattyP	Mycobacterium_phage_Wheeler	75.549
VC_0000	VC_0000	L5virus	n	Mycobacterium_phage_Bxb1	Mycobacterium_phage_Nerujay	75.5464
VC_0000	VC_0000	n	L5virus	Mycobacterium_phage_Graduation	Mycobacterium_phage_Solon	75.5464
VC_0000	VC_0000	n	L5virus	Mycobacterium_phage_CRB1	Mycobacterium_phage_Turbido	75.5319
VC_0000	VC_0000	n	n	Mycobacterium_phage_Seabiscuit	Mycobacterium_phage_Trouble	75.5319
VC_0000	VC_0000	n	n	Mycobacterium_phage_Barriga	Mycobacterium_phage_TheloniousMonk	75.518
VC_0000	VC_0000	n	L5virus	Mycobacterium_phage_Barriga	Mycobacterium_phage_Violet	75.518
VC_0000	VC_0000	n	n	Mycobacterium_phage_Nerujay	Mycobacterium_phage_Sarfire	75.5141
VC_0000	VC_0000	L5virus	L5virus	Mycobacterium_phage_Bethlehem	Mycobacterium_phage_Bruns	75.5012
VC_0000	VC_0000	L5virus	n	Mycobacterium_phage_Bethlehem	Mycobacterium_phage_Lamina13	75.5012
VC_0000	VC_0000	n	L5virus	Mycobacterium_phage_Turj99	Mycobacterium_phage_U2	75.4829
VC_0000	VC_0000	L5virus	n	Mycobacterium_phage_BillKnuckles	Mycobacterium_phage_Tasp14	75.4397
VC_0000	VC_0000	L5virus	n	Mycobacterium_phage_KBG	Mycobacterium_phage_Pepe	75.4397
VC_0000	VC_0000	L5virus	L5virus	Mycobacterium_phage_Euphoria	Mycobacterium_phage_KBG	75.438
VC_0000	VC_0000	n	n	Mycobacterium_phage_Pinto	Mycobacterium_phage_Sarfire	75.426
VC_0000	VC_0000	L5virus	n	Mycobacterium_phage_Euphoria	Mycobacterium_phage_Graduation	75.402
VC_0000	VC_0000	n	n	Mycobacterium_phage_Graduation	Mycobacterium_phage_Seabiscuit	75.402
VC_0000	VC_0000	n	n	Mycobacterium_phage_Nerujay	Mycobacterium_phage_Seabiscuit	75.402
VC_0000	VC_0000	n	L5virus	Mycobacterium_phage_Nerujay	Mycobacterium_phage_SkiPole	75.4007
VC_0000	VC_0000	L5virus	n	Mycobacterium_phage_D29	Mycobacterium_phage_Serenity	75.3953
VC_0000	VC_0000	n	n	Mycobacterium_phage_Alsfro	Mycobacterium_phage_Barriga	75.3855
VC_0000	VC_0000	L5virus	L5virus	Mycobacterium_phage_KBG	Mycobacterium_phage_U2	75.3776
VC_0000	VC_0000	L5virus	n	Mycobacterium_phage_KBG	Mycobacterium_phage_Nerujay	75.3385
VC_0000	VC_0000	L5virus	L5virus	Mycobacterium_phage_Bruns	Mycobacterium_phage_Lockley	75.308
VC_0000	VC_0000	n	n	Mycobacterium_phage_Abrogate	Mycobacterium_phage_DD5	75.2999
VC_0000	VC_0000	n	n	Mycobacterium_phage_Abrogate	Mycobacterium_phage_Pinto	75.2999
VC_0000	VC_0000	L5virus	n	Mycobacterium_phage_Bethlehem	Mycobacterium_phage_Edtherson	75.2999
VC_0000	VC_0000	n	n	Mycobacterium_phage_CRB1	Mycobacterium_phage_Echild	75.2938
VC_0000	VC_0000	n	L5virus	Mycobacterium_phage_Edtherson	Mycobacterium_phage_Kugel	75.2862
VC_0000	VC_0000	L5virus	L5virus	Mycobacterium_phage_Bruns	Mycobacterium_phage_Doom	75.2773
VC_0000	VC_0000	L5virus	n	Mycobacterium_phage_Doom	Mycobacterium_phage_Lamina13	75.2773
VC_0000	VC_0000	n	L5virus	Mycobacterium_phage_Chy4	Mycobacterium_phage_L5	75.257
VC_0000	VC_0000	n	L5virus	Mycobacterium_phage_Alvin	Mycobacterium_phage_Kugel	75.2312
VC_0000	VC_0000	n	n	Mycobacterium_phage_DD5	Mycobacterium_phage_Dreamboat	75.1944
VC_0000	VC_0000	n	L5virus	Mycobacterium_phage_DD5	Mycobacterium_phage_Jasper	75.1944
VC_0000	VC_0000	n	n	Mycobacterium_phage_DD5	Mycobacterium_phage_Trouble	75.1944
VC_0000	VC_0000	n	n	Mycobacterium_phage_Abrogate	Mycobacterium_phage_Alsfro	75.1839
VC_0000	VC_0000	n	n	Mycobacterium_phage_Alsfro	Mycobacterium_phage_Alvin	75.16
VC_0000	VC_0000	L5virus	n	Mycobacterium_phage_Bxb1	Mycobacterium_phage_PhrostyMug	75.16
VC_0000	VC_0000	n	n	Mycobacterium_phage_PhrostyMug	Mycobacterium_phage_Turj99	75.16
VC_0000	VC_0000	n	L5virus	Mycobacterium_phage_Barriga	Mycobacterium_phage_Bruns	75.1511
VC_0000	VC_0000	n	L5virus	Mycobacterium_phage_Alvin	Mycobacterium_phage_Bethlehem	75.1458
VC_0000	VC_0000	L5virus	L5virus	Mycobacterium_phage_Bethlehem	Mycobacterium_phage_BillKnuckles	75.1458
VC_0000	VC_0000	L5virus	L5virus	Mycobacterium_phage_Bethlehem	Mycobacterium_phage_Bxb1	75.1458
VC_0000	VC_0000	L5virus	n	Mycobacterium_phage_BillKnuckles	Mycobacterium_phage_DD5	75.1458
VC_0000	VC_0000	L5virus	n	Mycobacterium_phage_Bxb1	Mycobacterium_phage_DD5	75.1458
VC_0000	VC_0000	L5virus	n	Mycobacterium_phage_Bxb1	Mycobacterium_phage_Pinto	75.1458
VC_0000	VC_0000	n	n	Mycobacterium_phage_DD5	Mycobacterium_phage_Pepe	75.1458
VC_0000	VC_0000	n	n	Mycobacterium_phage_Pepe	Mycobacterium_phage_Pinto	75.1458
VC_0000	VC_0000	n	L5virus	Mycobacterium_phage_Abrogate	Mycobacterium_phage_Lockley	75.1393
VC_0000	VC_0000	n	n	Mycobacterium_phage_Abrogate	Mycobacterium_phage_TheloniousMonk	75.1393
VC_0000	VC_0000	n	L5virus	Mycobacterium_phage_Edtherson	Mycobacterium_phage_Lockley	75.1393
VC_0000	VC_0000	n	L5virus	Mycobacterium_phage_Pari	Mycobacterium_phage_Violet	75.1393
VC_0000	VC_0000	L5virus	n	Mycobacterium_phage_Kugel	Mycobacterium_phage_RidgeCB	75.1333
VC_0000	VC_0000	L5virus	n	Mycobacterium_phage_Kugel	Mycobacterium_phage_Seabiscuit	75.1333
VC_0000	VC_0000	n	L5virus	Mycobacterium_phage_RedRock	Mycobacterium_phage_Turbido	75.1333
VC_0000	VC_0000	L5virus	n	Mycobacterium_phage_Bethlehem	Mycobacterium_phage_Nerujay	75.111
VC_0000	VC_0000	n	n	Mycobacterium_phage_Nerujay	Mycobacterium_phage_Pinto	75.111
VC_0000	VC_0000	n	n	Mycobacterium_phage_Abrogate	Mycobacterium_phage_Barriga	75.1019
VC_0000	VC_0000	n	L5virus	Mycobacterium_phage_Echild	Mycobacterium_phage_Trixie	75.0652
VC_0000	VC_0000	n	L5virus	Mycobacterium_phage_Pinto	Mycobacterium_phage_U2	75.0479
VC_0000	VC_0000	n	L5virus	Mycobacterium_phage_Abrogate	Mycobacterium_phage_Doom	75.0436
VC_0000	VC_0000	L5virus	n	Mycobacterium_phage_Doom	Mycobacterium_phage_HanShotFirst	75.0436
VC_0000	VC_0000	L5virus	n	Mycobacterium_phage_Doom	Mycobacterium_phage_Pari	75.0436
VC_0000	VC_0000	L5virus	L5virus	Mycobacterium_phage_Bxb1	Mycobacterium_phage_Lockley	75.0194
VC_0000	VC_0000	n	L5virus	Mycobacterium_phage_Pepe	Mycobacterium_phage_Violet	75.0194
VC_0000	VC_0000	L5virus	L5virus	Mycobacterium_phage_Jasper	Mycobacterium_phage_Lockley	75.0177
VC_0000	VC_0000	n	L5virus	Mycobacterium_phage_Alsfro	Mycobacterium_phage_Euphoria	75.0163
VC_0000	VC_0000	L5virus	L5virus	Mycobacterium_phage_Che12	Mycobacterium_phage_SWU1	75.0163
VC_0000	VC_0000	L5virus	n	Mycobacterium_phage_KBG	Mycobacterium_phage_Pinto	75.0048
VC_0000	VC_0000	L5virus	n	Mycobacterium_phage_Kugel	Mycobacterium_phage_Nerujay	75.0041
VC_0000	VC_0000	n	n	Mycobacterium_phage_Aeneas	Mycobacterium_phage_Barriga	75.0038
VC_0000	VC_0000	n	n	Mycobacterium_phage_Barriga	Mycobacterium_phage_Sarfire	75.0038
VC_0000	VC_0000	L5virus	n	Mycobacterium_phage_Bruns	Mycobacterium_phage_Wheeler	75
VC_0000	VC_0000	n	L5virus	Mycobacterium_phage_Larenn	Mycobacterium_phage_Trixie	75
VC_0000	VC_0000	n	L5virus	Mycobacterium_phage_PattyP	Mycobacterium_phage_Perseus	75
VC_0000	VC_0000	n	n	Mycobacterium_phage_Aeneas	Mycobacterium_phage_Nhonho	74.9962
VC_0000	VC_0000	L5virus	L5virus	Mycobacterium_phage_Doom	Mycobacterium_phage_Euphoria	74.9551
VC_0000	VC_0000	L5virus	n	Mycobacterium_phage_Bxb1	Mycobacterium_phage_Rufus	74.9176
VC_0000	VC_0000	n	n	Mycobacterium_phage_Pepe	Mycobacterium_phage_Rufus	74.9176
VC_0000	VC_0000	n	n	Mycobacterium_phage_Abrogate	Mycobacterium_phage_Wheeler	74.8931
VC_0000	VC_0000	n	n	Mycobacterium_phage_HanShotFirst	Mycobacterium_phage_Wheeler	74.8931
VC_0000	VC_0000	n	n	Mycobacterium_phage_Lamina13	Mycobacterium_phage_Pari	74.8931
VC_0000	VC_0000	L5virus	L5virus	Mycobacterium_phage_Bethlehem	Mycobacterium_phage_Perseus	74.8896
VC_0000	VC_0000	L5virus	n	Mycobacterium_phage_Kugel	Mycobacterium_phage_PattyP	74.8759
VC_0000	VC_0000	L5virus	n	Mycobacterium_phage_Che12	Mycobacterium_phage_Serenity	74.8728
VC_0000	VC_0000	L5virus	n	Mycobacterium_phage_Jasper	Mycobacterium_phage_Rufus	74.8674
VC_0000	VC_0000	n	n	Mycobacterium_phage_Rufus	Mycobacterium_phage_Trouble	74.8674
VC_0000	VC_0000	L5virus	L5virus	Mycobacterium_phage_Bxb1	Mycobacterium_phage_Doom	74.8551
VC_0000	VC_0000	L5virus	n	Mycobacterium_phage_Doom	Mycobacterium_phage_Pepe	74.8551
VC_0000	VC_0000	n	n	Mycobacterium_phage_Lamina13	Mycobacterium_phage_Pepe	74.8383
VC_0000	VC_0000	n	n	Mycobacterium_phage_Pepe	Mycobacterium_phage_Wheeler	74.8383
VC_0000	VC_0000	n	n	Mycobacterium_phage_HanShotFirst	Mycobacterium_phage_Sarfire	74.8032
VC_0000	VC_0000	n	n	Mycobacterium_phage_Pari	Mycobacterium_phage_Sarfire	74.8032
VC_0000	VC_0000	n	L5virus	Mycobacterium_phage_DD5	Mycobacterium_phage_Kugel	74.7976
VC_0000	VC_0000	L5virus	n	Mycobacterium_phage_Kugel	Mycobacterium_phage_Pinto	74.7976
VC_0000	VC_0000	n	n	Mycobacterium_phage_Aeneas	Mycobacterium_phage_Alvin	74.7795
VC_0000	VC_0000	n	n	Mycobacterium_phage_Aeneas	Mycobacterium_phage_Turj99	74.7795
VC_0000	VC_0000	n	n	Mycobacterium_phage_Alsfro	Mycobacterium_phage_PattyP	74.7741
VC_0000	VC_0000	n	n	Mycobacterium_phage_Dreamboat	Mycobacterium_phage_Nhonho	74.7659
VC_0000	VC_0000	n	n	Mycobacterium_phage_Barriga	Mycobacterium_phage_Nerujay	74.7627
VC_0000	VC_0000	n	n	Mycobacterium_phage_Abrogate	Mycobacterium_phage_HanShotFirst	74.7253
VC_0000	VC_0000	n	n	Mycobacterium_phage_Abrogate	Mycobacterium_phage_Pari	74.7253
VC_0000	VC_0000	n	n	Mycobacterium_phage_HanShotFirst	Mycobacterium_phage_Pari	74.7253
VC_0000	VC_0000	n	L5virus	Mycobacterium_phage_Barriga	Mycobacterium_phage_Bethlehem	74.6754
VC_0000	VC_0000	L5virus	n	Mycobacterium_phage_KBG	Mycobacterium_phage_Wheeler	74.6481
VC_0000	VC_0000	n	n	Mycobacterium_phage_Dreamboat	Mycobacterium_phage_Sarfire	74.6364
VC_0000	VC_0000	L5virus	L5virus	Mycobacterium_phage_Kugel	Mycobacterium_phage_Lockley	74.6219
VC_0000	VC_0000	L5virus	n	Mycobacterium_phage_Kugel	Mycobacterium_phage_TheloniousMonk	74.6219
VC_0000	VC_0000	n	n	Mycobacterium_phage_Nerujay	Mycobacterium_phage_Wheeler	74.6124
VC_0000	VC_0000	n	L5virus	Mycobacterium_phage_Abrogate	Mycobacterium_phage_BillKnuckles	74.606
VC_0000	VC_0000	L5virus	n	Mycobacterium_phage_BillKnuckles	Mycobacterium_phage_Pari	74.606
VC_0000	VC_0000	n	n	Mycobacterium_phage_Edtherson	Mycobacterium_phage_Pepe	74.606
VC_0000	VC_0000	n	n	Mycobacterium_phage_Abrogate	Mycobacterium_phage_Dreamboat	74.6044
VC_0000	VC_0000	n	n	Mycobacterium_phage_Abrogate	Mycobacterium_phage_Seabiscuit	74.6044
VC_0000	VC_0000	L5virus	n	Mycobacterium_phage_Euphoria	Mycobacterium_phage_HanShotFirst	74.6044
VC_0000	VC_0000	n	n	Mycobacterium_phage_Pari	Mycobacterium_phage_Trouble	74.6044
VC_0000	VC_0000	L5virus	n	Mycobacterium_phage_Perseus	Mycobacterium_phage_Rufus	74.5957
VC_0000	VC_0000	n	L5virus	Mycobacterium_phage_Dreamboat	Mycobacterium_phage_SkiPole	74.5519
VC_0000	VC_0000	n	L5virus	Mycobacterium_phage_Abrogate	Mycobacterium_phage_U2	74.5447
VC_0000	VC_0000	n	L5virus	Mycobacterium_phage_HanShotFirst	Mycobacterium_phage_U2	74.5447
VC_0000	VC_0000	n	n	Mycobacterium_phage_Alsfro	Mycobacterium_phage_TheloniousMonk	74.5356
VC_0000	VC_0000	n	L5virus	Mycobacterium_phage_Alsfro	Mycobacterium_phage_Violet	74.5356
VC_0000	VC_0000	L5virus	L5virus	Mycobacterium_phage_KBG	Mycobacterium_phage_SkiPole	74.5184
VC_0000	VC_0000	n	L5virus	Mycobacterium_phage_Alvin	Mycobacterium_phage_Jasper	74.5181
VC_0000	VC_0000	L5virus	L5virus	Mycobacterium_phage_Jasper	Mycobacterium_phage_Solon	74.5181
VC_0000	VC_0000	L5virus	n	Mycobacterium_phage_Jasper	Mycobacterium_phage_Turj99	74.5181
VC_0000	VC_0000	n	L5virus	Mycobacterium_phage_Trouble	Mycobacterium_phage_U2	74.4915
VC_0000	VC_0000	n	n	Mycobacterium_phage_Alsfro	Mycobacterium_phage_PhrostyMug	74.4898
VC_0000	VC_0000	L5virus	L5virus	Mycobacterium_phage_Bruns	Mycobacterium_phage_Perseus	74.4849
VC_0000	VC_0000	L5virus	n	Mycobacterium_phage_Perseus	Mycobacterium_phage_Wheeler	74.4849
VC_0000	VC_0000	L5virus	n	Mycobacterium_phage_Kugel	Mycobacterium_phage_Rufus	74.4723
VC_0000	VC_0000	L5virus	n	Mycobacterium_phage_BillKnuckles	Mycobacterium_phage_Nerujay	74.4516
VC_0000	VC_0000	n	n	Mycobacterium_phage_Graduation	Mycobacterium_phage_Turj99	74.4516
VC_0000	VC_0000	n	n	Mycobacterium_phage_Nerujay	Mycobacterium_phage_Pepe	74.4516
VC_0000	VC_0000	L5virus	L5virus	Mycobacterium_phage_Bethlehem	Mycobacterium_phage_Doom	74.4236
VC_0000	VC_0000	L5virus	n	Mycobacterium_phage_BillKnuckles	Mycobacterium_phage_Pepe	74.4186
VC_0000	VC_0000	n	n	Mycobacterium_phage_PattyP	Mycobacterium_phage_Sarfire	74.3955
VC_0000	VC_0000	n	n	Mycobacterium_phage_Barriga	Mycobacterium_phage_PhrostyMug	74.3803
VC_0000	VC_0000	n	n	Mycobacterium_phage_DD5	Mycobacterium_phage_Sarfire	74.3484
VC_0000	VC_0000	L5virus	n	Mycobacterium_phage_Kugel	Mycobacterium_phage_Wheeler	74.3466
VC_0000	VC_0000	n	L5virus	Mycobacterium_phage_Dreamboat	Mycobacterium_phage_KBG	74.3447
VC_0000	VC_0000	L5virus	L5virus	Mycobacterium_phage_Jasper	Mycobacterium_phage_KBG	74.3447
VC_0000	VC_0000	L5virus	n	Mycobacterium_phage_Lockley	Mycobacterium_phage_Rufus	74.3269
VC_0000	VC_0000	L5virus	L5virus	Mycobacterium_phage_Perseus	Mycobacterium_phage_SkiPole	74.3256
VC_0000	VC_0000	L5virus	L5virus	Mycobacterium_phage_Doom	Mycobacterium_phage_Lockley	74.3161
VC_0000	VC_0000	n	n	Mycobacterium_phage_Nhonho	Mycobacterium_phage_PhrostyMug	74.301
VC_0000	VC_0000	n	L5virus	Mycobacterium_phage_Alvin	Mycobacterium_phage_KBG	74.2966
VC_0000	VC_0000	L5virus	L5virus	Mycobacterium_phage_Bxb1	Mycobacterium_phage_U2	74.2848
VC_0000	VC_0000	n	L5virus	Mycobacterium_phage_Adzzy	Mycobacterium_phage_L5	74.2322
VC_0000	VC_0000	n	n	Mycobacterium_phage_Lamina13	Mycobacterium_phage_TheloniousMonk	74.2322
VC_0000	VC_0000	n	L5virus	Mycobacterium_phage_Alsfro	Mycobacterium_phage_Bruns	74.2307
VC_0000	VC_0000	n	n	Mycobacterium_phage_PattyP	Mycobacterium_phage_Pepe	74.1995
VC_0000	VC_0000	n	n	Mycobacterium_phage_DD5	Mycobacterium_phage_HanShotFirst	74.176
VC_0000	VC_0000	L5virus	L5virus	Mycobacterium_phage_Perseus	Mycobacterium_phage_U2	74.1385
VC_0000	VC_0000	n	n	Mycobacterium_phage_Alsfro	Mycobacterium_phage_Edtherson	74.1249
VC_0000	VC_0000	n	n	Mycobacterium_phage_Aeneas	Mycobacterium_phage_Alsfro	74.1126
VC_0000	VC_0000	L5virus	L5virus	Mycobacterium_phage_SkiPole	Mycobacterium_phage_Violet	74.1032
VC_0000	VC_0000	L5virus	n	Mycobacterium_phage_Bethlehem	Mycobacterium_phage_Trouble	74.0886
VC_0000	VC_0000	L5virus	n	Mycobacterium_phage_Jasper	Mycobacterium_phage_Pinto	74.0886
VC_0000	VC_0000	n	n	Mycobacterium_phage_Pinto	Mycobacterium_phage_RidgeCB	74.0886
VC_0000	VC_0000	n	n	Mycobacterium_phage_Alvin	Mycobacterium_phage_PhrostyMug	74.0707
VC_0000	VC_0000	n	n	Mycobacterium_phage_Graduation	Mycobacterium_phage_Pinto	74.0224
VC_0000	VC_0000	n	L5virus	Mycobacterium_phage_Alsfro	Mycobacterium_phage_SkiPole	74.0148
VC_0000	VC_0000	n	n	Mycobacterium_phage_Alsfro	Mycobacterium_phage_RidgeCB	73.9744
VC_0000	VC_0000	n	n	Mycobacterium_phage_Alsfro	Mycobacterium_phage_Trouble	73.9744
VC_0000	VC_0000	n	n	Mycobacterium_phage_Equemioh13	Mycobacterium_phage_LadyBird	73.9583
VC_0000	VC_0000	L5virus	L5virus	Mycobacterium_phage_KBG	Mycobacterium_phage_Kugel	73.9524
VC_0000	VC_0000	n	L5virus	Mycobacterium_phage_Dreamboat	Mycobacterium_phage_Lockley	73.9305
VC_0000	VC_0000	n	n	Mycobacterium_phage_Dreamboat	Mycobacterium_phage_TheloniousMonk	73.9305
VC_0000	VC_0000	L5virus	n	Mycobacterium_phage_Lockley	Mycobacterium_phage_Trouble	73.9305
VC_0000	VC_0000	n	n	Mycobacterium_phage_TheloniousMonk	Mycobacterium_phage_Trouble	73.9305
VC_0000	VC_0000	n	n	Mycobacterium_phage_Jobu08	Mycobacterium_phage_Phantastic	73.9066
VC_0000	VC_0000	n	n	Mycobacterium_phage_Barriga	Mycobacterium_phage_Seabiscuit	73.8938
VC_0000	VC_0000	n	n	Mycobacterium_phage_Pepe	Mycobacterium_phage_TheloniousMonk	73.8827
VC_0000	VC_0000	L5virus	n	Mycobacterium_phage_KBG	Mycobacterium_phage_PhrostyMug	73.8824
VC_0000	VC_0000	n	L5virus	Mycobacterium_phage_Aeneas	Mycobacterium_phage_Bruns	73.8549
VC_0000	VC_0000	n	n	Mycobacterium_phage_Sarfire	Mycobacterium_phage_Wheeler	73.8549
VC_0000	VC_0000	n	n	Mycobacterium_phage_Nerujay	Mycobacterium_phage_PhrostyMug	73.8471
VC_0000	VC_0000	L5virus	n	Mycobacterium_phage_Doom	Mycobacterium_phage_RidgeCB	73.8364
VC_0000	VC_0000	L5virus	n	Mycobacterium_phage_Doom	Mycobacterium_phage_Seabiscuit	73.8364
VC_0000	VC_0000	L5virus	n	Mycobacterium_phage_Doom	Mycobacterium_phage_Trouble	73.8364
VC_0000	VC_0000	n	L5virus	Mycobacterium_phage_Barriga	Mycobacterium_phage_KBG	73.8316
VC_0000	VC_0000	L5virus	n	Mycobacterium_phage_Bruns	Mycobacterium_phage_HanShotFirst	73.8232
VC_0000	VC_0000	n	n	Mycobacterium_phage_Pari	Mycobacterium_phage_Wheeler	73.8232
VC_0000	VC_0000	n	n	Mycobacterium_phage_Larenn	Mycobacterium_phage_RedRock	73.8063
VC_0000	VC_0000	n	L5virus	Mycobacterium_phage_DD5	Mycobacterium_phage_Perseus	73.7718
VC_0000	VC_0000	L5virus	n	Mycobacterium_phage_Perseus	Mycobacterium_phage_Pinto	73.7718
VC_0000	VC_0000	L5virus	L5virus	Mycobacterium_phage_BillKnuckles	Mycobacterium_phage_Bruns	73.7378
VC_0000	VC_0000	L5virus	n	Mycobacterium_phage_BillKnuckles	Mycobacterium_phage_Lamina13	73.7378
VC_0000	VC_0000	n	L5virus	Mycobacterium_phage_Lamina13	Mycobacterium_phage_U2	73.7115
VC_0000	VC_0000	n	n	Mycobacterium_phage_Graduation	Mycobacterium_phage_Rufus	73.7005
VC_0000	VC_0000	L5virus	n	Mycobacterium_phage_BillKnuckles	Mycobacterium_phage_Sarfire	73.6957
VC_0000	VC_0000	L5virus	n	Mycobacterium_phage_Bxb1	Mycobacterium_phage_Sarfire	73.6957
VC_0000	VC_0000	n	n	Mycobacterium_phage_Chy4	Mycobacterium_phage_Serenity	73.6791
VC_0000	VC_0000	L5virus	n	Mycobacterium_phage_Jasper	Mycobacterium_phage_Nhonho	73.6664
VC_0000	VC_0000	n	L5virus	Mycobacterium_phage_Piro94	Mycobacterium_phage_Pukovnik	73.6664
VC_0000	VC_0000	n	n	Mycobacterium_phage_Alsfro	Mycobacterium_phage_DD5	73.6438
VC_0000	VC_0000	n	L5virus	Mycobacterium_phage_Sarfire	Mycobacterium_phage_SkiPole	73.64
VC_0000	VC_0000	n	L5virus	Mycobacterium_phage_Chy4	Mycobacterium_phage_SWU1	73.6384
VC_0000	VC_0000	L5virus	n	Mycobacterium_phage_L5	Mycobacterium_phage_Larenn	73.6308
VC_0000	VC_0000	L5virus	L5virus	Mycobacterium_phage_Lockley	Mycobacterium_phage_Perseus	73.6308
VC_0000	VC_0000	n	n	Mycobacterium_phage_Barriga	Mycobacterium_phage_DD5	73.6086
VC_0000	VC_0000	n	n	Mycobacterium_phage_Graduation	Mycobacterium_phage_Nhonho	73.6007
VC_0000	VC_0000	L5virus	n	Mycobacterium_phage_Jasper	Mycobacterium_phage_Sarfire	73.5998
VC_0000	VC_0000	n	n	Mycobacterium_phage_Sarfire	Mycobacterium_phage_Trouble	73.5998
VC_0000	VC_0000	L5virus	n	Mycobacterium_phage_Bruns	Mycobacterium_phage_Graduation	73.5761
VC_0000	VC_0000	L5virus	L5virus	Mycobacterium_phage_Kugel	Mycobacterium_phage_Violet	73.5404
VC_0000	VC_0000	L5virus	L5virus	Mycobacterium_phage_Jasper	Mycobacterium_phage_SkiPole	73.5307
VC_0000	VC_0000	n	L5virus	Mycobacterium_phage_Abrogate	Mycobacterium_phage_Jasper	73.5232
VC_0000	VC_0000	n	n	Mycobacterium_phage_HanShotFirst	Mycobacterium_phage_Trouble	73.5232
VC_0000	VC_0000	L5virus	L5virus	Mycobacterium_phage_Doom	Mycobacterium_phage_U2	73.5153
VC_0000	VC_0000	L5virus	n	Mycobacterium_phage_KBG	Mycobacterium_phage_Sarfire	73.5083
VC_0000	VC_0000	L5virus	L5virus	Mycobacterium_phage_Doom	Mycobacterium_phage_Perseus	73.5038
VC_0000	VC_0000	L5virus	n	Mycobacterium_phage_BillKnuckles	Mycobacterium_phage_HanShotFirst	73.4756
VC_0000	VC_0000	n	n	Mycobacterium_phage_Abrogate	Mycobacterium_phage_Graduation	73.4417
VC_0000	VC_0000	n	L5virus	Mycobacterium_phage_Barriga	Mycobacterium_phage_Lockley	73.4203
VC_0000	VC_0000	L5virus	n	Mycobacterium_phage_BillKnuckles	Mycobacterium_phage_Seabiscuit	73.4059
VC_0000	VC_0000	L5virus	n	Mycobacterium_phage_BillKnuckles	Mycobacterium_phage_Trouble	73.4059
VC_0000	VC_0000	n	n	Mycobacterium_phage_Pepe	Mycobacterium_phage_Trouble	73.4059
VC_0000	VC_0000	n	n	Mycobacterium_phage_Dreamboat	Mycobacterium_phage_RidgeCB	73.4043
VC_0000	VC_0000	n	n	Mycobacterium_phage_RidgeCB	Mycobacterium_phage_Seabiscuit	73.4043
VC_0000	VC_0000	n	n	Mycobacterium_phage_Chy5	Mycobacterium_phage_Larenn	73.3514
VC_0000	VC_0000	L5virus	L5virus	Mycobacterium_phage_Pukovnik	Mycobacterium_phage_Trixie	73.3514
VC_0000	VC_0000	n	n	Mycobacterium_phage_Aeneas	Mycobacterium_phage_PattyP	73.3477
VC_0000	VC_0000	n	L5virus	Mycobacterium_phage_Graduation	Mycobacterium_phage_U2	73.3306
VC_0000	VC_0000	n	L5virus	Mycobacterium_phage_Nerujay	Mycobacterium_phage_U2	73.3306
VC_0000	VC_0000	n	n	Mycobacterium_phage_Alsfro	Mycobacterium_phage_Rufus	73.3236
VC_0000	VC_0000	L5virus	n	Mycobacterium_phage_Bethlehem	Mycobacterium_phage_Wheeler	73.3128
VC_0000	VC_0000	n	n	Mycobacterium_phage_DD5	Mycobacterium_phage_Lamina13	73.3128
VC_0000	VC_0000	n	L5virus	Mycobacterium_phage_PattyP	Mycobacterium_phage_SkiPole	73.2933
VC_0000	VC_0000	n	L5virus	Mycobacterium_phage_Aeneas	Mycobacterium_phage_Bethlehem	73.2709
VC_0000	VC_0000	n	n	Mycobacterium_phage_Alvin	Mycobacterium_phage_Pepe	73.2558
VC_0000	VC_0000	n	n	Mycobacterium_phage_Dreamboat	Mycobacterium_phage_Tasp14	73.2514
VC_0000	VC_0000	n	n	Mycobacterium_phage_Alsfro	Mycobacterium_phage_Lamina13	73.1998
VC_0000	VC_0000	n	n	Mycobacterium_phage_Graduation	Mycobacterium_phage_Tasp14	73.186
VC_0000	VC_0000	L5virus	L5virus	Mycobacterium_phage_BillKnuckles	Mycobacterium_phage_KBG	73.1536
VC_0000	VC_0000	L5virus	L5virus	Mycobacterium_phage_Kugel	Mycobacterium_phage_SkiPole	73.1426
VC_0000	VC_0000	n	L5virus	Mycobacterium_phage_HanShotFirst	Mycobacterium_phage_Kugel	73.1352
VC_0000	VC_0000	n	n	Mycobacterium_phage_PattyP	Mycobacterium_phage_Trouble	73.1225
VC_0000	VC_0000	n	n	Mycobacterium_phage_Barriga	Mycobacterium_phage_Wheeler	73.12
VC_0000	VC_0000	n	n	Mycobacterium_phage_Alsfro	Mycobacterium_phage_Sarfire	73.0974
VC_0000	VC_0000	L5virus	n	Mycobacterium_phage_Bxb1	Mycobacterium_phage_PattyP	73.0752
VC_0000	VC_0000	n	L5virus	Mycobacterium_phage_Pepe	Mycobacterium_phage_Perseus	73.0752
VC_0000	VC_0000	n	n	Mycobacterium_phage_Alsfro	Mycobacterium_phage_Pari	73.066
VC_0000	VC_0000	L5virus	n	Mycobacterium_phage_SkiPole	Mycobacterium_phage_TheloniousMonk	73.0595
VC_0000	VC_0000	L5virus	n	Mycobacterium_phage_Bethlehem	Mycobacterium_phage_HanShotFirst	73.0522
VC_0000	VC_0000	L5virus	n	Mycobacterium_phage_Doom	Mycobacterium_phage_Sarfire	73.0378
VC_0000	VC_0000	L5virus	n	Mycobacterium_phage_Kugel	Mycobacterium_phage_Trouble	73.0169
VC_0000	VC_0000	L5virus	n	Mycobacterium_phage_Bethlehem	Mycobacterium_phage_RidgeCB	72.9828
VC_0000	VC_0000	n	n	Mycobacterium_phage_DD5	Mycobacterium_phage_RidgeCB	72.9828
VC_0000	VC_0000	n	n	Mycobacterium_phage_Dreamboat	Mycobacterium_phage_Pinto	72.9828
VC_0000	VC_0000	n	n	Mycobacterium_phage_Alsfro	Mycobacterium_phage_Pepe	72.9815
VC_0000	VC_0000	n	L5virus	Mycobacterium_phage_Barriga	Mycobacterium_phage_U2	72.9694
VC_0000	VC_0000	n	L5virus	Mycobacterium_phage_Barriga	Mycobacterium_phage_Bxb1	72.9624
VC_0000	VC_0000	L5virus	L5virus	Mycobacterium_phage_Kugel	Mycobacterium_phage_U2	72.9585
VC_0000	VC_0000	n	n	Mycobacterium_phage_Aeneas	Mycobacterium_phage_Rufus	72.9523
VC_0000	VC_0000	n	n	Mycobacterium_phage_DD5	Mycobacterium_phage_Graduation	72.9339
VC_0000	VC_0000	n	n	Mycobacterium_phage_Alsfro	Mycobacterium_phage_Dreamboat	72.9325
VC_0000	VC_0000	n	L5virus	Mycobacterium_phage_Alsfro	Mycobacterium_phage_Jasper	72.9325
VC_0000	VC_0000	n	L5virus	Mycobacterium_phage_HanShotFirst	Mycobacterium_phage_Lockley	72.9293
VC_0000	VC_0000	n	n	Mycobacterium_phage_AnnaL29	Mycobacterium_phage_Equemioh13	72.9167
VC_0000	VC_0000	n	L5virus	Mycobacterium_phage_Barriga	Mycobacterium_phage_SkiPole	72.9073
VC_0000	VC_0000	n	L5virus	Mycobacterium_phage_Dreamboat	Mycobacterium_phage_Violet	72.8433
VC_0000	VC_0000	L5virus	n	Mycobacterium_phage_Jasper	Mycobacterium_phage_TheloniousMonk	72.8433
VC_0000	VC_0000	L5virus	n	Mycobacterium_phage_Lockley	Mycobacterium_phage_RidgeCB	72.8433
VC_0000	VC_0000	L5virus	n	Mycobacterium_phage_BillKnuckles	Mycobacterium_phage_Pinto	72.8336
VC_0000	VC_0000	n	n	Mycobacterium_phage_Aeneas	Mycobacterium_phage_Wheeler	72.8291
VC_0000	VC_0000	n	L5virus	Mycobacterium_phage_Alsfro	Mycobacterium_phage_KBG	72.8116
VC_0000	VC_0000	L5virus	L5virus	Mycobacterium_phage_BillKnuckles	Mycobacterium_phage_Lockley	72.7461
VC_0000	VC_0000	L5virus	n	Mycobacterium_phage_Lockley	Mycobacterium_phage_Pepe	72.7461
VC_0000	VC_0000	n	n	Mycobacterium_phage_Aeneas	Mycobacterium_phage_Sarfire	72.7273
VC_0000	VC_0000	L5virus	n	Mycobacterium_phage_D29	Mycobacterium_phage_Larenn	72.7251
VC_0000	VC_0000	L5virus	n	Mycobacterium_phage_Doom	Mycobacterium_phage_Dreamboat	72.7177
VC_0000	VC_0000	L5virus	n	Mycobacterium_phage_Doom	Mycobacterium_phage_Nerujay	72.6856
VC_0000	VC_0000	n	n	Mycobacterium_phage_PattyP	Mycobacterium_phage_PhrostyMug	72.6678
VC_0000	VC_0000	n	L5virus	Mycobacterium_phage_HanShotFirst	Mycobacterium_phage_SkiPole	72.657
VC_0000	VC_0000	n	L5virus	Mycobacterium_phage_Aeneas	Mycobacterium_phage_SkiPole	72.6449
VC_0000	VC_0000	n	n	Mycobacterium_phage_AnnaL29	Mycobacterium_phage_Piro94	72.6356
VC_0000	VC_0000	n	n	Mycobacterium_phage_Dreamboat	Mycobacterium_phage_Wheeler	72.6356
VC_0000	VC_0000	n	n	Mycobacterium_phage_Aeneas	Mycobacterium_phage_Pepe	72.6119
VC_0000	VC_0000	n	n	Mycobacterium_phage_Pepe	Mycobacterium_phage_Sarfire	72.6119
VC_0000	VC_0000	L5virus	L5virus	Mycobacterium_phage_Pukovnik	Mycobacterium_phage_Turbido	72.5669
VC_0000	VC_0000	L5virus	n	Mycobacterium_phage_Bethlehem	Mycobacterium_phage_PhrostyMug	72.5608
VC_0000	VC_0000	n	n	Mycobacterium_phage_PhrostyMug	Mycobacterium_phage_Pinto	72.5608
VC_0000	VC_0000	n	n	Mycobacterium_phage_Graduation	Mycobacterium_phage_Wheeler	72.5398
VC_0000	VC_0000	L5virus	n	Mycobacterium_phage_Perseus	Mycobacterium_phage_TheloniousMonk	72.5319
VC_0000	VC_0000	n	L5virus	Mycobacterium_phage_Barriga	Mycobacterium_phage_Kugel	72.4829
VC_0000	VC_0000	n	n	Mycobacterium_phage_AnnaL29	Mycobacterium_phage_Echild	72.4641
VC_0000	VC_0000	n	n	Mycobacterium_phage_Dreamboat	Mycobacterium_phage_Edtherson	72.442
VC_0000	VC_0000	n	L5virus	Mycobacterium_phage_Alsfro	Mycobacterium_phage_Lockley	72.406
VC_0000	VC_0000	n	n	Mycobacterium_phage_Graduation	Mycobacterium_phage_HanShotFirst	72.3773
VC_0000	VC_0000	n	n	Mycobacterium_phage_LadyBird	Mycobacterium_phage_Larenn	72.3568
VC_0000	VC_0000	L5virus	n	Mycobacterium_phage_Bxb1	Mycobacterium_phage_Pari	72.3453
VC_0000	VC_0000	n	n	Mycobacterium_phage_Pari	Mycobacterium_phage_Pepe	72.3453
VC_0000	VC_0000	n	L5virus	Mycobacterium_phage_Adzzy	Mycobacterium_phage_D29	72.3421
VC_0000	VC_0000	L5virus	n	Mycobacterium_phage_Jasper	Mycobacterium_phage_RidgeCB	72.3404
VC_0000	VC_0000	L5virus	L5virus	Mycobacterium_phage_Doom	Mycobacterium_phage_Kugel	72.3339
VC_0000	VC_0000	n	L5virus	Mycobacterium_phage_Alsfro	Mycobacterium_phage_Doom	72.3138
VC_0000	VC_0000	n	L5virus	Mycobacterium_phage_Barriga	Mycobacterium_phage_Doom	72.311
VC_0000	VC_0000	L5virus	n	Mycobacterium_phage_Perseus	Mycobacterium_phage_Sarfire	72.2999
VC_0000	VC_0000	L5virus	n	Mycobacterium_phage_BillKnuckles	Mycobacterium_phage_Dreamboat	72.2937
VC_0000	VC_0000	L5virus	n	Mycobacterium_phage_BillKnuckles	Mycobacterium_phage_RidgeCB	72.2937
VC_0000	VC_0000	L5virus	L5virus	Mycobacterium_phage_Bxb1	Mycobacterium_phage_Jasper	72.2937
VC_0000	VC_0000	L5virus	n	Mycobacterium_phage_Bxb1	Mycobacterium_phage_Seabiscuit	72.2937
VC_0000	VC_0000	n	n	Mycobacterium_phage_Pepe	Mycobacterium_phage_RidgeCB	72.2937
VC_0000	VC_0000	n	n	Mycobacterium_phage_Pepe	Mycobacterium_phage_Seabiscuit	72.2937
VC_0000	VC_0000	n	n	Mycobacterium_phage_PhrostyMug	Mycobacterium_phage_Rufus	72.2761
VC_0000	VC_0000	n	n	Mycobacterium_phage_Alvin	Mycobacterium_phage_Graduation	72.2618
VC_0000	VC_0000	n	n	Mycobacterium_phage_Dreamboat	Mycobacterium_phage_Nerujay	72.2602
VC_0000	VC_0000	L5virus	n	Mycobacterium_phage_Kugel	Mycobacterium_phage_Lamina13	72.2523
VC_0000	VC_0000	n	L5virus	Mycobacterium_phage_Larenn	Mycobacterium_phage_Pukovnik	72.2401
VC_0000	VC_0000	n	L5virus	Mycobacterium_phage_HanShotFirst	Mycobacterium_phage_KBG	72.2267
VC_0000	VC_0000	n	n	Mycobacterium_phage_Phantastic	Mycobacterium_phage_Tiffany	72.2267
VC_0000	VC_0000	n	n	Mycobacterium_phage_Aeneas	Mycobacterium_phage_DD5	72.1934
VC_0000	VC_0000	n	n	Mycobacterium_phage_Aeneas	Mycobacterium_phage_Pinto	72.1934
VC_0000	VC_0000	n	L5virus	Mycobacterium_phage_DD5	Mycobacterium_phage_SkiPole	72.1854
VC_0000	VC_0000	n	L5virus	Mycobacterium_phage_Pinto	Mycobacterium_phage_SkiPole	72.1854
VC_0000	VC_0000	L5virus	n	Mycobacterium_phage_Bruns	Mycobacterium_phage_PhrostyMug	72.1688
VC_0000	VC_0000	n	n	Mycobacterium_phage_PhrostyMug	Mycobacterium_phage_Wheeler	72.1688
VC_0000	VC_0000	L5virus	n	Mycobacterium_phage_Jasper	Mycobacterium_phage_Tasp14	72.1581
VC_0000	VC_0000	L5virus	n	Mycobacterium_phage_KBG	Mycobacterium_phage_Seabiscuit	72.1581
VC_0000	VC_0000	n	L5virus	Mycobacterium_phage_Pari	Mycobacterium_phage_Perseus	72.1322
VC_0000	VC_0000	L5virus	n	Mycobacterium_phage_Bxb1	Mycobacterium_phage_Pepe	72.093
VC_0000	VC_0000	n	L5virus	Mycobacterium_phage_Lamina13	Mycobacterium_phage_Lockley	72.0805
VC_0000	VC_0000	L5virus	n	Mycobacterium_phage_Kugel	Mycobacterium_phage_Pari	72.0597
VC_0000	VC_0000	L5virus	n	Mycobacterium_phage_Perseus	Mycobacterium_phage_Seabiscuit	72.0472
VC_0000	VC_0000	n	n	Mycobacterium_phage_Aeneas	Mycobacterium_phage_TheloniousMonk	72.0394
VC_0000	VC_0000	L5virus	n	Mycobacterium_phage_Lockley	Mycobacterium_phage_Sarfire	72.0394
VC_0000	VC_0000	n	n	Mycobacterium_phage_Alsfro	Mycobacterium_phage_HanShotFirst	72.0071
VC_0000	VC_0000	L5virus	L5virus	Mycobacterium_phage_BillKnuckles	Mycobacterium_phage_Perseus	71.951
VC_0000	VC_0000	n	L5virus	Mycobacterium_phage_Aeneas	Mycobacterium_phage_Doom	71.9477
VC_0000	VC_0000	L5virus	n	Mycobacterium_phage_Kugel	Mycobacterium_phage_Pepe	71.9122
VC_0000	VC_0000	n	L5virus	Mycobacterium_phage_Alsfro	Mycobacterium_phage_Bxb1	71.8922
VC_0000	VC_0000	n	n	Mycobacterium_phage_Alsfro	Mycobacterium_phage_Seabiscuit	71.8906
VC_0000	VC_0000	L5virus	L5virus	Mycobacterium_phage_BillKnuckles	Mycobacterium_phage_U2	71.8885
VC_0000	VC_0000	n	n	Mycobacterium_phage_Serenity	Mycobacterium_phage_SweetiePie	71.8789
VC_0000	VC_0000	n	L5virus	Mycobacterium_phage_Rufus	Mycobacterium_phage_SkiPole	71.8715
VC_0000	VC_0000	n	n	Mycobacterium_phage_Barriga	Mycobacterium_phage_Dreamboat	71.8412
VC_0000	VC_0000	n	L5virus	Mycobacterium_phage_Barriga	Mycobacterium_phage_Jasper	71.8412
VC_0000	VC_0000	n	n	Mycobacterium_phage_MarQuardt	Mycobacterium_phage_Phantastic	71.8243
VC_0000	VC_0000	n	n	Mycobacterium_phage_Echild	Mycobacterium_phage_RedRock	71.8185
VC_0000	VC_0000	n	n	Mycobacterium_phage_Adzzy	Mycobacterium_phage_Chy5	71.807
VC_0000	VC_0000	n	L5virus	Mycobacterium_phage_Equemioh13	Mycobacterium_phage_Pukovnik	71.807
VC_0000	VC_0000	n	n	Mycobacterium_phage_Alsfro	Mycobacterium_phage_Graduation	71.7958
VC_0000	VC_0000	n	n	Mycobacterium_phage_Alsfro	Mycobacterium_phage_Nerujay	71.7958
VC_0000	VC_0000	n	n	Mycobacterium_phage_40AC	Mycobacterium_phage_CRB1	71.7561
VC_0000	VC_0000	L5virus	L5virus	Mycobacterium_phage_Jasper	Mycobacterium_phage_Violet	71.7561
VC_0000	VC_0000	L5virus	n	Mycobacterium_phage_L5	Mycobacterium_phage_Piro94	71.7561
VC_0000	VC_0000	L5virus	n	Mycobacterium_phage_SkiPole	Mycobacterium_phage_Wheeler	71.7501
VC_0000	VC_0000	n	n	Mycobacterium_phage_Barriga	Mycobacterium_phage_Graduation	71.7318
VC_0000	VC_0000	n	L5virus	Mycobacterium_phage_Graduation	Mycobacterium_phage_Violet	71.708
VC_0000	VC_0000	L5virus	n	Mycobacterium_phage_Bethlehem	Mycobacterium_phage_Pepe	71.6775
VC_0000	VC_0000	n	n	Mycobacterium_phage_Aeneas	Mycobacterium_phage_HanShotFirst	71.6425
VC_0000	VC_0000	L5virus	L5virus	Mycobacterium_phage_Che12	Mycobacterium_phage_D29	71.6002
VC_0000	VC_0000	L5virus	L5virus	Mycobacterium_phage_Doom	Mycobacterium_phage_Jasper	71.5989
VC_0000	VC_0000	L5virus	n	Mycobacterium_phage_Jasper	Mycobacterium_phage_Wheeler	71.5829
VC_0000	VC_0000	n	L5virus	Mycobacterium_phage_Aeneas	Mycobacterium_phage_BillKnuckles	71.5282
VC_0000	VC_0000	n	n	Mycobacterium_phage_Aeneas	Mycobacterium_phage_Seabiscuit	71.5266
VC_0000	VC_0000	n	n	Mycobacterium_phage_Alsfro	Mycobacterium_phage_Pinto	71.4778
VC_0000	VC_0000	n	L5virus	Mycobacterium_phage_Aeneas	Mycobacterium_phage_U2	71.4694
VC_0000	VC_0000	n	n	Mycobacterium_phage_EagleEye	Mycobacterium_phage_Zaka	71.4621
VC_0000	VC_0000	n	n	Mycobacterium_phage_Graduation	Mycobacterium_phage_Sarfire	71.4323
VC_0000	VC_0000	n	n	Mycobacterium_phage_40AC	Mycobacterium_phage_RedRock	71.3774
VC_0000	VC_0000	n	L5virus	Mycobacterium_phage_Edtherson	Mycobacterium_phage_Jasper	71.3607
VC_0000	VC_0000	n	n	Mycobacterium_phage_Pari	Mycobacterium_phage_RidgeCB	71.3607
VC_0000	VC_0000	n	n	Mycobacterium_phage_Edtherson	Mycobacterium_phage_Graduation	71.3129
VC_0000	VC_0000	L5virus	n	Mycobacterium_phage_Doom	Mycobacterium_phage_PhrostyMug	71.2182
VC_0000	VC_0000	L5virus	n	Mycobacterium_phage_Bxb1	Mycobacterium_phage_HanShotFirst	71.2149
VC_0000	VC_0000	n	n	Mycobacterium_phage_Graduation	Mycobacterium_phage_RidgeCB	71.213
VC_0000	VC_0000	L5virus	n	Mycobacterium_phage_Jasper	Mycobacterium_phage_Nerujay	71.213
VC_0000	VC_0000	L5virus	L5virus	Mycobacterium_phage_BillKnuckles	Mycobacterium_phage_Jasper	71.1814
VC_0000	VC_0000	L5virus	n	Mycobacterium_phage_Bxb1	Mycobacterium_phage_Dreamboat	71.1814
VC_0000	VC_0000	n	n	Mycobacterium_phage_Dreamboat	Mycobacterium_phage_Pepe	71.1814
VC_0000	VC_0000	n	n	Mycobacterium_phage_Alvin	Mycobacterium_phage_CASbig	71.1669
VC_0000	VC_0000	L5virus	n	Mycobacterium_phage_BillKnuckles	Mycobacterium_phage_CASbig	71.1669
VC_0000	VC_0000	n	n	Mycobacterium_phage_Graduation	Mycobacterium_phage_Pepe	71.1669
VC_0000	VC_0000	n	n	Mycobacterium_phage_Alsfro	Mycobacterium_phage_Wheeler	71.1378
VC_0000	VC_0000	n	n	Mycobacterium_phage_Graduation	Mycobacterium_phage_Nerujay	71.134
VC_0000	VC_0000	n	n	Mycobacterium_phage_Artemis2UCLA	Mycobacterium_phage_EagleEye	71.1109
VC_0000	VC_0000	n	L5virus	Mycobacterium_phage_CASbig	Mycobacterium_phage_U2	71.0742
VC_0000	VC_0000	n	L5virus	Mycobacterium_phage_HanShotFirst	Mycobacterium_phage_Perseus	71.0393
VC_0000	VC_0000	n	L5virus	Mycobacterium_phage_PhrostyMug	Mycobacterium_phage_SkiPole	71.0142
VC_0000	VC_0000	n	n	Mycobacterium_phage_40AC	Mycobacterium_phage_AnnaL29	71.0047
VC_0000	VC_0000	n	n	Mycobacterium_phage_40AC	Mycobacterium_phage_LadyBird	71.0047
VC_0000	VC_0000	n	L5virus	Mycobacterium_phage_Aeneas	Mycobacterium_phage_Lockley	70.98
VC_0000	VC_0000	L5virus	L5virus	Mycobacterium_phage_Lockley	Mycobacterium_phage_SkiPole	70.9721
VC_0000	VC_0000	n	n	Mycobacterium_phage_CRB1	Mycobacterium_phage_Larenn	70.9718
VC_0000	VC_0000	n	L5virus	Mycobacterium_phage_Larenn	Mycobacterium_phage_SWU1	70.9718
VC_0000	VC_0000	n	n	Mycobacterium_phage_Larenn	Mycobacterium_phage_Serenity	70.9243
VC_0000	VC_0000	n	n	Mycobacterium_phage_Piro94	Mycobacterium_phage_RedRock	70.9005
VC_0000	VC_0000	L5virus	L5virus	Mycobacterium_phage_Doom	Mycobacterium_phage_SkiPole	70.8817
VC_0000	VC_0000	n	L5virus	Mycobacterium_phage_Graduation	Mycobacterium_phage_Kugel	70.8372
VC_0000	VC_0000	n	L5virus	Mycobacterium_phage_Barriga	Mycobacterium_phage_BillKnuckles	70.8164
VC_0000	VC_0000	L5virus	n	Mycobacterium_phage_BillKnuckles	Mycobacterium_phage_PhrostyMug	70.8029
VC_0000	VC_0000	n	n	Mycobacterium_phage_Pepe	Mycobacterium_phage_PhrostyMug	70.8029
VC_0000	VC_0000	n	L5virus	Mycobacterium_phage_40AC	Mycobacterium_phage_Pukovnik	70.791
VC_0000	VC_0000	n	n	Mycobacterium_phage_Blue7	Mycobacterium_phage_EagleEye	70.7649
VC_0000	VC_0000	n	n	Mycobacterium_phage_CloudWang3	Mycobacterium_phage_EagleEye	70.7649
VC_0000	VC_0000	L5virus	L5virus	Mycobacterium_phage_D29	Mycobacterium_phage_Pukovnik	70.7615
VC_0000	VC_0000	n	n	Mycobacterium_phage_Nyxis	Mycobacterium_phage_Severus	70.7208
VC_0000	VC_0000	n	L5virus	Mycobacterium_phage_PhrostyMug	Mycobacterium_phage_U2	70.7107
VC_0000	VC_0000	n	L5virus	Mycobacterium_phage_Graduation	Mycobacterium_phage_Lockley	70.6377
VC_0000	VC_0000	L5virus	L5virus	Mycobacterium_phage_Kugel	Mycobacterium_phage_Perseus	70.5973
VC_0000	VC_0000	n	n	Mycobacterium_phage_Aeneas	Mycobacterium_phage_Pari	70.5889
VC_0000	VC_0000	n	L5virus	Mycobacterium_phage_Pari	Mycobacterium_phage_SkiPole	70.5811
VC_0000	VC_0000	n	n	Mycobacterium_phage_Dreamboat	Mycobacterium_phage_Lamina13	70.5302
VC_0000	VC_0000	n	n	Mycobacterium_phage_Adzzy	Mycobacterium_phage_Chy4	70.4782
VC_0000	VC_0000	L5virus	n	Mycobacterium_phage_Bruns	Mycobacterium_phage_CASbig	70.4673
VC_0000	VC_0000	n	n	Mycobacterium_phage_Graduation	Mycobacterium_phage_Lamina13	70.4673
VC_0000	VC_0000	n	L5virus	Mycobacterium_phage_Seabiscuit	Mycobacterium_phage_SkiPole	70.4669
VC_0000	VC_0000	L5virus	L5virus	Mycobacterium_phage_Bethlehem	Mycobacterium_phage_Kugel	70.3977
VC_0000	VC_0000	n	L5virus	Mycobacterium_phage_Alsfro	Mycobacterium_phage_Bethlehem	70.3948
VC_0000	VC_0000	n	n	Mycobacterium_phage_DD5	Mycobacterium_phage_PhrostyMug	70.3948
VC_0000	VC_0000	L5virus	L5virus	Mycobacterium_phage_D29	Mycobacterium_phage_Trixie	70.3791
VC_0000	VC_0000	n	n	Mycobacterium_phage_Severus	Mycobacterium_phage_Wile	70.3353
VC_0000	VC_0000	n	L5virus	Mycobacterium_phage_40AC	Mycobacterium_phage_Trixie	70.3339
VC_0000	VC_0000	L5virus	L5virus	Mycobacterium_phage_L5	Mycobacterium_phage_Trixie	70.3339
VC_0000	VC_0000	n	n	Mycobacterium_phage_Phantastic	Mycobacterium_phage_Severus	70.3211
VC_0000	VC_0000	n	n	Mycobacterium_phage_Iracema64	Mycobacterium_phage_Severus	70.3179
VC_0000	VC_0000	n	n	Mycobacterium_phage_40AC	Mycobacterium_phage_EagleEye	70.2959
VC_0000	VC_0000	n	n	Mycobacterium_phage_Dreamboat	Mycobacterium_phage_HanShotFirst	70.2795
VC_0000	VC_0000	n	L5virus	Mycobacterium_phage_HanShotFirst	Mycobacterium_phage_Jasper	70.2795
VC_0000	VC_0000	L5virus	n	Mycobacterium_phage_Lockley	Mycobacterium_phage_PhrostyMug	70.2764
VC_0000	VC_0000	n	n	Mycobacterium_phage_PhrostyMug	Mycobacterium_phage_TheloniousMonk	70.2764
VC_0000	VC_0000	n	n	Mycobacterium_phage_Dreamboat	Mycobacterium_phage_Trouble	70.2128
VC_0000	VC_0000	n	L5virus	Mycobacterium_phage_CASbig	Mycobacterium_phage_Euphoria	70.1657
VC_0000	VC_0000	n	n	Mycobacterium_phage_Graduation	Mycobacterium_phage_Trouble	70.1657
VC_0000	VC_0000	n	L5virus	Mycobacterium_phage_Aeneas	Mycobacterium_phage_Kugel	70.118
VC_0000	VC_0000	L5virus	n	Mycobacterium_phage_Bxz2	Mycobacterium_phage_Phantastic	70.0845
VC_0000	VC_0000	L5virus	n	Mycobacterium_phage_Bxb1	Mycobacterium_phage_Graduation	70.0721
VC_0000	VC_0000	n	L5virus	Mycobacterium_phage_CASbig	Mycobacterium_phage_Solon	70.0721
VC_0000	VC_0000	L5virus	n	Mycobacterium_phage_Jasper	Mycobacterium_phage_Pepe	70.0692
VC_0000	VC_0000	n	n	Mycobacterium_phage_PhrostyMug	Mycobacterium_phage_Sarfire	70.0517
VC_0000	VC_0000	L5virus	n	Mycobacterium_phage_Pukovnik	Mycobacterium_phage_SweetiePie	69.9966
VC_0000	VC_0000	L5virus	n	Mycobacterium_phage_Che12	Mycobacterium_phage_Chy5	69.9937
VC_0000	VC_0000	n	L5virus	Mycobacterium_phage_Equemioh13	Mycobacterium_phage_L5	69.9289
VC_0000	VC_0000	L5virus	n	Mycobacterium_phage_Peaches	Mycobacterium_phage_Severus	69.9252
VC_0000	VC_0000	n	n	Mycobacterium_phage_Obama12	Mycobacterium_phage_Severus	69.9217
VC_0000	VC_0000	n	n	Mycobacterium_phage_Anubis	Mycobacterium_phage_Phantastic	69.9086
VC_0000	VC_0000	n	L5virus	Mycobacterium_phage_Dreamboat	Mycobacterium_phage_Perseus	69.8965
VC_0000	VC_0000	L5virus	L5virus	Mycobacterium_phage_Jasper	Mycobacterium_phage_Perseus	69.8965
VC_0000	VC_0000	n	n	Mycobacterium_phage_HanShotFirst	Mycobacterium_phage_PhrostyMug	69.8892
VC_0000	VC_0000	n	n	Mycobacterium_phage_Pari	Mycobacterium_phage_PhrostyMug	69.8892
VC_0000	VC_0000	n	L5virus	Mycobacterium_phage_Serenity	Mycobacterium_phage_Trixie	69.8657
VC_0000	VC_0000	n	n	Mycobacterium_phage_PhrostyMug	Mycobacterium_phage_Seabiscuit	69.8068
VC_0000	VC_0000	n	n	Mycobacterium_phage_EagleEye	Mycobacterium_phage_VohminGhazi	69.7665
VC_0000	VC_0000	n	L5virus	Mycobacterium_phage_Alsfro	Mycobacterium_phage_BillKnuckles	69.7136
VC_0000	VC_0000	L5virus	L5virus	Mycobacterium_phage_D29	Mycobacterium_phage_Turbido	69.6264
VC_0000	VC_0000	n	L5virus	Mycobacterium_phage_Alsfro	Mycobacterium_phage_U2	69.5883
VC_0000	VC_0000	n	n	Mycobacterium_phage_Chy4	Mycobacterium_phage_Larenn	69.5536
VC_0000	VC_0000	L5virus	n	Mycobacterium_phage_Jasper	Mycobacterium_phage_Lamina13	69.4775
VC_0000	VC_0000	n	n	Mycobacterium_phage_Aeneas	Mycobacterium_phage_Dreamboat	69.4534
VC_0000	VC_0000	n	L5virus	Mycobacterium_phage_Alsfro	Mycobacterium_phage_Kugel	69.4384
VC_0000	VC_0000	L5virus	L5virus	Mycobacterium_phage_BillKnuckles	Mycobacterium_phage_SkiPole	69.4007
VC_0000	VC_0000	n	n	Mycobacterium_phage_Aeneas	Mycobacterium_phage_Graduation	69.3914
VC_0000	VC_0000	n	L5virus	Mycobacterium_phage_Chy5	Mycobacterium_phage_Turbido	69.2684
VC_0000	VC_0000	L5virus	n	Mycobacterium_phage_D29	Mycobacterium_phage_SweetiePie	69.2589
VC_0000	VC_0000	n	n	Mycobacterium_phage_40AC	Mycobacterium_phage_Larenn	69.2349
VC_0000	VC_0000	n	n	Mycobacterium_phage_40AC	Mycobacterium_phage_First	69.2145
VC_0000	VC_0000	n	n	Mycobacterium_phage_Abrogate	Mycobacterium_phage_CASbig	69.1842
VC_0000	VC_0000	n	n	Mycobacterium_phage_CASbig	Mycobacterium_phage_Edtherson	69.1842
VC_0000	VC_0000	L5virus	n	Mycobacterium_phage_Jasper	Mycobacterium_phage_Trouble	69.1489
VC_0000	VC_0000	n	L5virus	Mycobacterium_phage_Piro94	Mycobacterium_phage_SWU1	69.1489
VC_0000	VC_0000	n	n	Mycobacterium_phage_Kampy	Mycobacterium_phage_Severus	69.126
VC_0000	VC_0000	n	n	Mycobacterium_phage_Piro94	Mycobacterium_phage_Serenity	69.1185
VC_0000	VC_0000	n	n	Mycobacterium_phage_Equemioh13	Mycobacterium_phage_RedRock	69.1109
VC_0000	VC_0000	n	n	Mycobacterium_phage_Nyxis	Mycobacterium_phage_RhynO	69.0147
VC_0000	VC_0000	L5virus	L5virus	Mycobacterium_phage_Bethlehem	Mycobacterium_phage_SkiPole	69.0007
VC_0000	VC_0000	n	n	Mycobacterium_phage_CASbig	Mycobacterium_phage_Turj99	68.9772
VC_0000	VC_0000	L5virus	L5virus	Mycobacterium_phage_Che12	Mycobacterium_phage_Pukovnik	68.9169
VC_0000	VC_0000	n	L5virus	Mycobacterium_phage_Chy5	Mycobacterium_phage_Trixie	68.9059
VC_0000	VC_0000	n	n	Mycobacterium_phage_Chy5	Mycobacterium_phage_SweetiePie	68.9029
VC_0000	VC_0000	n	n	Mycobacterium_phage_20ES	Mycobacterium_phage_40AC	68.853
VC_0000	VC_0000	L5virus	L5virus	Mycobacterium_phage_SWU1	Mycobacterium_phage_Trixie	68.8212
VC_0000	VC_0000	n	L5virus	Mycobacterium_phage_Graduation	Mycobacterium_phage_Perseus	68.8072
VC_0000	VC_0000	n	L5virus	Mycobacterium_phage_40AC	Mycobacterium_phage_D29	68.7849
VC_0000	VC_0000	n	L5virus	Mycobacterium_phage_EagleEye	Mycobacterium_phage_SWU1	68.784
VC_0000	VC_0000	n	n	Mycobacterium_phage_Dreamboat	Mycobacterium_phage_PhrostyMug	68.7649
VC_0000	VC_0000	n	n	Mycobacterium_phage_LadyBird	Mycobacterium_phage_Luchador	68.75
VC_0000	VC_0000	n	n	Mycobacterium_phage_BellusTerra	Mycobacterium_phage_Severus	68.7366
VC_0000	VC_0000	n	n	Mycobacterium_phage_Phantastic	Mycobacterium_phage_RhynO	68.7078
VC_0000	VC_0000	n	L5virus	Mycobacterium_phage_Chy4	Mycobacterium_phage_Pukovnik	68.6215
VC_0000	VC_0000	n	n	Mycobacterium_phage_Iracema64	Mycobacterium_phage_RhynO	68.6215
VC_0000	VC_0000	L5virus	n	Mycobacterium_phage_Che12	Mycobacterium_phage_Chy4	68.5731
VC_0000	VC_0000	n	n	Mycobacterium_phage_BTCU-1	Mycobacterium_phage_Jobu08	68.5524
VC_0000	VC_0000	n	n	Mycobacterium_phage_RhynO	Mycobacterium_phage_Wile	68.5524
VC_0000	VC_0000	n	n	Mycobacterium_phage_40AC	Mycobacterium_phage_Chy5	68.5437
VC_0000	VC_0000	L5virus	L5virus	Mycobacterium_phage_L5	Mycobacterium_phage_Pukovnik	68.5437
VC_0000	VC_0000	n	L5virus	Mycobacterium_phage_Adzzy	Mycobacterium_phage_Pukovnik	68.5431
VC_0000	VC_0000	n	n	Mycobacterium_phage_Chy5	Mycobacterium_phage_Equemioh13	68.5431
VC_0000	VC_0000	n	n	Mycobacterium_phage_40AC	Mycobacterium_phage_Echild	68.516
VC_0000	VC_0000	n	L5virus	Mycobacterium_phage_CASbig	Mycobacterium_phage_Violet	68.4972
VC_0000	VC_0000	n	L5virus	Mycobacterium_phage_40AC	Mycobacterium_phage_Turbido	68.4944
VC_0000	VC_0000	n	n	Mycobacterium_phage_CASbig	Mycobacterium_phage_Rufus	68.4362
VC_0000	VC_0000	n	L5virus	Mycobacterium_phage_Adzzy	Mycobacterium_phage_Turbido	68.4248
VC_0000	VC_0000	n	n	Mycobacterium_phage_CRB1	Mycobacterium_phage_Luchador	68.4248
VC_0000	VC_0000	n	L5virus	Mycobacterium_phage_Aeneas	Mycobacterium_phage_Jasper	68.4167
VC_0000	VC_0000	L5virus	n	Mycobacterium_phage_Kugel	Mycobacterium_phage_PhrostyMug	68.402
VC_0000	VC_0000	n	n	Mycobacterium_phage_CASbig	Mycobacterium_phage_Wheeler	68.3947
VC_0000	VC_0000	n	n	Mycobacterium_phage_Equemioh13	Mycobacterium_phage_Serenity	68.3947
VC_0000	VC_0000	n	L5virus	Mycobacterium_phage_Graduation	Mycobacterium_phage_SkiPole	68.3633
VC_0000	VC_0000	n	L5virus	Mycobacterium_phage_Pepe	Mycobacterium_phage_U2	68.2941
VC_0000	VC_0000	n	L5virus	Mycobacterium_phage_Echild	Mycobacterium_phage_Pukovnik	68.2242
VC_0000	VC_0000	L5virus	L5virus	Mycobacterium_phage_SkiPole	Mycobacterium_phage_U2	68.2102
VC_0000	VC_0000	n	n	Mycobacterium_phage_CASbig	Mycobacterium_phage_Nhonho	68.1888
VC_0000	VC_0000	n	n	Mycobacterium_phage_Chy5	Mycobacterium_phage_Piro94	68.1689
VC_0000	VC_0000	L5virus	n	Mycobacterium_phage_Peaches	Mycobacterium_phage_RhynO	68.1527
VC_0000	VC_0000	L5virus	n	Mycobacterium_phage_L5	Mycobacterium_phage_SweetiePie	68.133
VC_0000	VC_0000	n	n	Mycobacterium_phage_CASbig	Mycobacterium_phage_RidgeCB	68.0712
VC_0000	VC_0000	n	n	Mycobacterium_phage_CASbig	Mycobacterium_phage_Trouble	68.0712
VC_0000	VC_0000	n	L5virus	Mycobacterium_phage_Serenity	Mycobacterium_phage_Turbido	68.0712
VC_0000	VC_0000	n	n	Mycobacterium_phage_First	Mycobacterium_phage_Luchador	68.0638
VC_0000	VC_0000	n	n	Mycobacterium_phage_CASbig	Mycobacterium_phage_Nerujay	68.0412
VC_0000	VC_0000	L5virus	n	Mycobacterium_phage_Bxb1	Mycobacterium_phage_CASbig	67.8823
VC_0000	VC_0000	n	n	Mycobacterium_phage_40AC	Mycobacterium_phage_Chy4	67.8547
VC_0000	VC_0000	n	n	Mycobacterium_phage_CASbig	Mycobacterium_phage_Tasp14	67.8047
VC_0000	VC_0000	n	L5virus	Mycobacterium_phage_SweetiePie	Mycobacterium_phage_SWU1	67.7258
VC_0000	VC_0000	L5virus	n	Mycobacterium_phage_Jasper	Mycobacterium_phage_PhrostyMug	67.723
VC_0000	VC_0000	n	n	Mycobacterium_phage_First	Mycobacterium_phage_Serenity	67.712
VC_0000	VC_0000	n	n	Mycobacterium_phage_20ES	Mycobacterium_phage_Luchador	67.7083
VC_0000	VC_0000	L5virus	n	Mycobacterium_phage_Alma	Mycobacterium_phage_Artemis2UCLA	67.7079
VC_0000	VC_0000	n	n	Mycobacterium_phage_Graduation	Mycobacterium_phage_PhrostyMug	67.6932
VC_0000	VC_0000	n	L5virus	Mycobacterium_phage_Chy4	Mycobacterium_phage_Turbido	67.6025
VC_0000	VC_0000	n	n	Mycobacterium_phage_CASbig	Mycobacterium_phage_DD5	67.4911
VC_0000	VC_0000	n	n	Mycobacterium_phage_AnnaL29	Mycobacterium_phage_Chy5	67.4551
VC_0000	VC_0000	n	L5virus	Mycobacterium_phage_LadyBird	Mycobacterium_phage_Pukovnik	67.4551
VC_0000	VC_0000	n	n	Mycobacterium_phage_CASbig	Mycobacterium_phage_TheloniousMonk	67.4269
VC_0000	VC_0000	n	n	Mycobacterium_phage_40AC	Mycobacterium_phage_Piro94	67.4072
VC_0000	VC_0000	L5virus	n	Mycobacterium_phage_Alma	Mycobacterium_phage_Blue7	67.3784
VC_0000	VC_0000	n	n	Mycobacterium_phage_Kampy	Mycobacterium_phage_RhynO	67.3738
VC_0000	VC_0000	n	L5virus	Mycobacterium_phage_Equemioh13	Mycobacterium_phage_SWU1	67.3722
VC_0000	VC_0000	n	n	Mycobacterium_phage_20ES	Mycobacterium_phage_Serenity	67.3584
VC_0000	VC_0000	n	n	Mycobacterium_phage_AnnaL29	Mycobacterium_phage_Serenity	67.3584
VC_0000	VC_0000	n	n	Mycobacterium_phage_CASbig	Mycobacterium_phage_Sarfire	67.3504
VC_0000	VC_0000	L5virus	n	Mycobacterium_phage_D29	Mycobacterium_phage_Piro94	67.3055
VC_0000	VC_0000	n	L5virus	Mycobacterium_phage_Chy4	Mycobacterium_phage_Trixie	67.1131
VC_0000	VC_0000	n	L5virus	Mycobacterium_phage_CRB1	Mycobacterium_phage_Pukovnik	67.0694
VC_0000	VC_0000	n	n	Mycobacterium_phage_40AC	Mycobacterium_phage_SweetiePie	67.0515
VC_0000	VC_0000	n	L5virus	Mycobacterium_phage_EagleEye	Mycobacterium_phage_L5	67.0515
VC_0000	VC_0000	n	L5virus	Mycobacterium_phage_Adzzy	Mycobacterium_phage_Trixie	67.0365
VC_0000	VC_0000	L5virus	n	Mycobacterium_phage_Alma	Mycobacterium_phage_Zaka	67.0267
VC_0000	VC_0000	n	n	Mycobacterium_phage_Adzzy	Mycobacterium_phage_SweetiePie	67.0166
VC_0000	VC_0000	n	n	Mycobacterium_phage_Luchador	Mycobacterium_phage_RedRock	67.0166
VC_0000	VC_0000	n	n	Mycobacterium_phage_BellusTerra	Mycobacterium_phage_RhynO	66.9942
VC_0000	VC_0000	n	n	Mycobacterium_phage_BTCU-1	Mycobacterium_phage_Tiffany	66.9942
VC_0000	VC_0000	n	n	Mycobacterium_phage_Obama12	Mycobacterium_phage_RhynO	66.9942
VC_0000	VC_0000	n	n	Mycobacterium_phage_40AC	Mycobacterium_phage_Artemis2UCLA	66.7973
VC_0000	VC_0000	n	n	Mycobacterium_phage_Chy5	Mycobacterium_phage_First	66.7155
VC_0000	VC_0000	n	n	Mycobacterium_phage_Chy5	Mycobacterium_phage_RedRock	66.7155
VC_0000	VC_0000	n	L5virus	Mycobacterium_phage_First	Mycobacterium_phage_Pukovnik	66.7155
VC_0000	VC_0000	n	n	Mycobacterium_phage_40AC	Mycobacterium_phage_Adzzy	66.7014
VC_0000	VC_0000	n	n	Mycobacterium_phage_40AC	Mycobacterium_phage_Equemioh13	66.7014
VC_0000	VC_0000	n	n	Mycobacterium_phage_CASbig	Mycobacterium_phage_PattyP	66.69
VC_0000	VC_0000	n	L5virus	Mycobacterium_phage_CASbig	Mycobacterium_phage_Perseus	66.69
VC_0000	VC_0000	L5virus	n	Mycobacterium_phage_Che12	Mycobacterium_phage_Piro94	66.6811
VC_0000	VC_0000	L5virus	L5virus	Mycobacterium_phage_Che12	Mycobacterium_phage_Turbido	66.6811
VC_0000	VC_0000	n	n	Mycobacterium_phage_EagleEye	Mycobacterium_phage_Serenity	66.6703
VC_0000	VC_0000	n	n	Mycobacterium_phage_BTCU-1	Mycobacterium_phage_MarQuardt	66.621
VC_0000	VC_0000	n	L5virus	Mycobacterium_phage_Echild	Mycobacterium_phage_L5	66.4078
VC_0000	VC_0000	L5virus	n	Mycobacterium_phage_Bethlehem	Mycobacterium_phage_CASbig	66.4025
VC_0000	VC_0000	n	n	Mycobacterium_phage_20ES	Mycobacterium_phage_Chy5	66.3671
VC_0000	VC_0000	n	L5virus	Mycobacterium_phage_20ES	Mycobacterium_phage_Pukovnik	66.3671
VC_0000	VC_0000	n	n	Mycobacterium_phage_40AC	Mycobacterium_phage_Serenity	66.3567
VC_0000	VC_0000	L5virus	n	Mycobacterium_phage_Che12	Mycobacterium_phage_Larenn	66.3489
VC_0000	VC_0000	L5virus	L5virus	Mycobacterium_phage_Che12	Mycobacterium_phage_Trixie	66.3489
VC_0000	VC_0000	L5virus	L5virus	Mycobacterium_phage_L5	Mycobacterium_phage_Turbido	66.32
VC_0000	VC_0000	n	n	Mycobacterium_phage_Adzzy	Mycobacterium_phage_Piro94	66.3195
VC_0000	VC_0000	n	n	Mycobacterium_phage_HINdeR	Mycobacterium_phage_Wile	66.2733
VC_0000	VC_0000	n	n	Mycobacterium_phage_40AC	Mycobacterium_phage_Zaka	66.0783
VC_0000	VC_0000	n	n	Mycobacterium_phage_Chy4	Mycobacterium_phage_SweetiePie	66.0449
VC_0000	VC_0000	n	L5virus	Mycobacterium_phage_40AC	Mycobacterium_phage_Che12	66.0172
VC_0000	VC_0000	n	n	Mycobacterium_phage_CASbig	Mycobacterium_phage_Dreamboat	65.9767
VC_0000	VC_0000	n	L5virus	Mycobacterium_phage_CASbig	Mycobacterium_phage_Jasper	65.9767
VC_0000	VC_0000	n	n	Mycobacterium_phage_CASbig	Mycobacterium_phage_Seabiscuit	65.9767
VC_0000	VC_0000	n	n	Mycobacterium_phage_Adzzy	Mycobacterium_phage_Larenn	65.9724
VC_0000	VC_0000	L5virus	L5virus	Mycobacterium_phage_Pukovnik	Mycobacterium_phage_SWU1	65.9699
VC_0000	VC_0000	n	n	Mycobacterium_phage_Adzzy	Mycobacterium_phage_EagleEye	65.9695
VC_0000	VC_0000	L5virus	L5virus	Mycobacterium_phage_SWU1	Mycobacterium_phage_Turbido	65.9574
VC_0000	VC_0000	L5virus	n	Mycobacterium_phage_D29	Mycobacterium_phage_First	65.796
VC_0000	VC_0000	L5virus	n	Mycobacterium_phage_D29	Mycobacterium_phage_RedRock	65.796
VC_0000	VC_0000	n	n	Mycobacterium_phage_Artemis2UCLA	Mycobacterium_phage_Pioneer	65.679
VC_0000	VC_0000	n	n	Mycobacterium_phage_RedRock	Mycobacterium_phage_Serenity	65.6286
VC_0000	VC_0000	n	L5virus	Mycobacterium_phage_20ES	Mycobacterium_phage_L5	65.6256
VC_0000	VC_0000	L5virus	n	Mycobacterium_phage_L5	Mycobacterium_phage_LadyBird	65.6256
VC_0000	VC_0000	L5virus	n	Mycobacterium_phage_Alma	Mycobacterium_phage_Luchador	65.625
VC_0000	VC_0000	n	n	Mycobacterium_phage_AnnaL29	Mycobacterium_phage_Luchador	65.625
VC_0000	VC_0000	L5virus	n	Mycobacterium_phage_Pukovnik	Mycobacterium_phage_RedRock	65.6218
VC_0000	VC_0000	n	L5virus	Mycobacterium_phage_40AC	Mycobacterium_phage_L5	65.5556
VC_0000	VC_0000	n	n	Mycobacterium_phage_HINdeR	Mycobacterium_phage_Nyxis	65.5072
VC_0000	VC_0000	n	L5virus	Mycobacterium_phage_20ES	Mycobacterium_phage_D29	65.4524
VC_0000	VC_0000	n	L5virus	Mycobacterium_phage_AnnaL29	Mycobacterium_phage_D29	65.4524
VC_0000	VC_0000	L5virus	n	Mycobacterium_phage_D29	Mycobacterium_phage_Equemioh13	65.4524
VC_0000	VC_0000	n	n	Mycobacterium_phage_40AC	Mycobacterium_phage_Blue7	65.4336
VC_0000	VC_0000	n	n	Mycobacterium_phage_Blue7	Mycobacterium_phage_Pioneer	65.3594
VC_0000	VC_0000	n	n	Mycobacterium_phage_Aeneas	Mycobacterium_phage_CASbig	65.3095
VC_0000	VC_0000	L5virus	n	Mycobacterium_phage_Che12	Mycobacterium_phage_SweetiePie	65.2929
VC_0000	VC_0000	n	L5virus	Mycobacterium_phage_CASbig	Mycobacterium_phage_Lockley	65.2864
VC_0000	VC_0000	n	n	Mycobacterium_phage_CASbig	Mycobacterium_phage_Lamina13	65.2859
VC_0000	VC_0000	n	L5virus	Mycobacterium_phage_AnnaL29	Mycobacterium_phage_Pukovnik	65.2791
VC_0000	VC_0000	n	n	Mycobacterium_phage_Phantastic	Mycobacterium_phage_Sheen	65.195
VC_0000	VC_0000	n	n	Mycobacterium_phage_HINdeR	Mycobacterium_phage_Iracema64	65.1339
VC_0000	VC_0000	n	n	Mycobacterium_phage_Chy5	Mycobacterium_phage_Echild	65.0262
VC_0000	VC_0000	n	n	Mycobacterium_phage_Pioneer	Mycobacterium_phage_Zaka	65.0033
VC_0000	VC_0000	n	n	Mycobacterium_phage_Echild	Mycobacterium_phage_Serenity	64.9822
VC_0000	VC_0000	n	L5virus	Mycobacterium_phage_CASbig	Mycobacterium_phage_Doom	64.9766
VC_0000	VC_0000	n	n	Mycobacterium_phage_EagleEye	Mycobacterium_phage_Pioneer	64.9623
VC_0000	VC_0000	L5virus	n	Mycobacterium_phage_Che12	Mycobacterium_phage_Equemioh13	64.9519
VC_0000	VC_0000	n	n	Mycobacterium_phage_CASbig	Mycobacterium_phage_Graduation	64.9485
VC_0000	VC_0000	n	n	Mycobacterium_phage_CASbig	Mycobacterium_phage_HanShotFirst	64.9267
VC_0000	VC_0000	L5virus	n	Mycobacterium_phage_Alma	Mycobacterium_phage_EagleEye	64.9224
VC_0000	VC_0000	n	n	Mycobacterium_phage_EagleEye	Mycobacterium_phage_LadyBird	64.9224
VC_0000	VC_0000	n	n	Mycobacterium_phage_EagleEye	Mycobacterium_phage_Luchador	64.9224
VC_0000	VC_0000	n	L5virus	Mycobacterium_phage_First	Mycobacterium_phage_L5	64.8886
VC_0000	VC_0000	n	n	Mycobacterium_phage_Anubis	Mycobacterium_phage_BTCU-1	64.8441
VC_0000	VC_0000	n	L5virus	Mycobacterium_phage_Chy5	Mycobacterium_phage_Pukovnik	64.7727
VC_0000	VC_0000	n	n	Mycobacterium_phage_Jobu08	Mycobacterium_phage_RhynO	64.744
VC_0000	VC_0000	n	L5virus	Mycobacterium_phage_HINdeR	Mycobacterium_phage_Peaches	64.7104
VC_0000	VC_0000	L5virus	n	Mycobacterium_phage_D29	Mycobacterium_phage_EagleEye	64.6417
VC_0000	VC_0000	n	n	Mycobacterium_phage_First	Mycobacterium_phage_VohminGhazi	64.6366
VC_0000	VC_0000	n	n	Mycobacterium_phage_CASbig	Mycobacterium_phage_PhrostyMug	64.6162
VC_0000	VC_0000	n	L5virus	Mycobacterium_phage_CASbig	Mycobacterium_phage_Kugel	64.5868
VC_0000	VC_0000	n	n	Mycobacterium_phage_Adzzy	Mycobacterium_phage_Equemioh13	64.5833
VC_0000	VC_0000	n	L5virus	Mycobacterium_phage_CASbig	Mycobacterium_phage_KBG	64.5759
VC_0000	VC_0000	n	n	Mycobacterium_phage_CRB1	Mycobacterium_phage_EagleEye	64.5512
VC_0000	VC_0000	n	L5virus	Mycobacterium_phage_First	Mycobacterium_phage_SWU1	64.5512
VC_0000	VC_0000	n	n	Mycobacterium_phage_Chy5	Mycobacterium_phage_EagleEye	64.5281
VC_0000	VC_0000	n	n	Mycobacterium_phage_40AC	Mycobacterium_phage_CloudWang3	64.395
VC_0000	VC_0000	n	L5virus	Mycobacterium_phage_BTCU-1	Mycobacterium_phage_Bxz2	64.3664
VC_0000	VC_0000	L5virus	n	Mycobacterium_phage_Bxz2	Mycobacterium_phage_RhynO	64.3664
VC_0000	VC_0000	L5virus	n	Mycobacterium_phage_Alma	Mycobacterium_phage_CloudWang3	64.3614
VC_0000	VC_0000	n	n	Mycobacterium_phage_Nyxis	Mycobacterium_phage_Sheen	64.3374
VC_0000	VC_0000	n	n	Mycobacterium_phage_40AC	Mycobacterium_phage_VohminGhazi	64.2996
VC_0000	VC_0000	n	n	Mycobacterium_phage_20ES	Mycobacterium_phage_VohminGhazi	64.2991
VC_0000	VC_0000	L5virus	n	Mycobacterium_phage_Alma	Mycobacterium_phage_VohminGhazi	64.2991
VC_0000	VC_0000	n	n	Mycobacterium_phage_LadyBird	Mycobacterium_phage_Serenity	64.2496
VC_0000	VC_0000	n	n	Mycobacterium_phage_CASbig	Mycobacterium_phage_Pinto	64.2254
VC_0000	VC_0000	n	L5virus	Mycobacterium_phage_20ES	Mycobacterium_phage_SWU1	64.2141
VC_0000	VC_0000	n	L5virus	Mycobacterium_phage_Luchador	Mycobacterium_phage_Turbido	64.2141
VC_0000	VC_0000	n	n	Mycobacterium_phage_EagleEye	Mycobacterium_phage_First	64.2105
VC_0000	VC_0000	n	n	Mycobacterium_phage_EagleEye	Mycobacterium_phage_RedRock	64.2105
VC_0000	VC_0000	n	n	Mycobacterium_phage_Chy5	Mycobacterium_phage_LadyBird	64.1911
VC_0000	VC_0000	n	L5virus	Mycobacterium_phage_Luchador	Mycobacterium_phage_Pukovnik	64.1911
VC_0000	VC_0000	n	L5virus	Mycobacterium_phage_40AC	Mycobacterium_phage_SWU1	64.1456
VC_0000	VC_0000	n	L5virus	Mycobacterium_phage_CRB1	Mycobacterium_phage_L5	64.1456
VC_0000	VC_0000	n	n	Mycobacterium_phage_Chy4	Mycobacterium_phage_Piro94	63.9809
VC_0000	VC_0000	n	n	Mycobacterium_phage_HINdeR	Mycobacterium_phage_Kampy	63.9708
VC_0000	VC_0000	n	n	Mycobacterium_phage_Iracema64	Mycobacterium_phage_Sheen	63.9708
VC_0000	VC_0000	n	n	Mycobacterium_phage_Chadwick	Mycobacterium_phage_Smeadley	63.9602
VC_0000	VC_0000	n	L5virus	Mycobacterium_phage_Echild	Mycobacterium_phage_SWU1	63.9481
VC_0000	VC_0000	n	n	Mycobacterium_phage_CRB1	Mycobacterium_phage_Serenity	63.8822
VC_0000	VC_0000	n	n	Mycobacterium_phage_BTCU-1	Mycobacterium_phage_Trike	63.8755
VC_0000	VC_0000	n	n	Mycobacterium_phage_20ES	Mycobacterium_phage_EagleEye	63.8752
VC_0000	VC_0000	n	n	Mycobacterium_phage_AnnaL29	Mycobacterium_phage_EagleEye	63.8752
VC_0000	VC_0000	n	n	Mycobacterium_phage_Luchador	Mycobacterium_phage_SweetiePie	63.8752
VC_0000	VC_0000	n	n	Mycobacterium_phage_CASbig	Mycobacterium_phage_Pari	63.8623
VC_0000	VC_0000	L5virus	n	Mycobacterium_phage_Pukovnik	Mycobacterium_phage_Serenity	63.8594
VC_0000	VC_0000	n	n	Mycobacterium_phage_RhynO	Mycobacterium_phage_Sheen	63.8512
VC_0000	VC_0000	n	n	Mycobacterium_phage_Larenn	Mycobacterium_phage_Luchador	63.8442
VC_0000	VC_0000	n	L5virus	Mycobacterium_phage_Luchador	Mycobacterium_phage_Trixie	63.8442
VC_0000	VC_0000	L5virus	n	Mycobacterium_phage_L5	Mycobacterium_phage_RedRock	63.8071
VC_0000	VC_0000	n	n	Mycobacterium_phage_Chy5	Mycobacterium_phage_CRB1	63.7709
VC_0000	VC_0000	n	n	Mycobacterium_phage_Adzzy	Mycobacterium_phage_Artemis2UCLA	63.6656
VC_0000	VC_0000	n	n	Mycobacterium_phage_Barriga	Mycobacterium_phage_CASbig	63.6494
VC_0000	VC_0000	n	n	Mycobacterium_phage_Chy4	Mycobacterium_phage_RedRock	63.6433
VC_0000	VC_0000	L5virus	n	Mycobacterium_phage_Che12	Mycobacterium_phage_Echild	63.6396
VC_0000	VC_0000	n	n	Mycobacterium_phage_BellusTerra	Mycobacterium_phage_HINdeR	63.6104
VC_0000	VC_0000	n	n	Mycobacterium_phage_HINdeR	Mycobacterium_phage_Obama12	63.6104
VC_0000	VC_0000	n	n	Mycobacterium_phage_Luchador	Mycobacterium_phage_Pioneer	63.5973
VC_0000	VC_0000	n	n	Mycobacterium_phage_20ES	Mycobacterium_phage_Adzzy	63.5417
VC_0000	VC_0000	n	n	Mycobacterium_phage_Adzzy	Mycobacterium_phage_AnnaL29	63.5417
VC_0000	VC_0000	L5virus	n	Mycobacterium_phage_Peaches	Mycobacterium_phage_Sheen	63.5338
VC_0000	VC_0000	n	n	Mycobacterium_phage_CASbig	Mycobacterium_phage_Pepe	63.5028
VC_0000	VC_0000	n	L5virus	Mycobacterium_phage_RedRock	Mycobacterium_phage_SWU1	63.493
VC_0000	VC_0000	n	L5virus	Mycobacterium_phage_40AC	Mycobacterium_phage_Alma	63.4739
VC_0000	VC_0000	n	L5virus	Mycobacterium_phage_AnnaL29	Mycobacterium_phage_L5	63.4739
VC_0000	VC_0000	n	n	Mycobacterium_phage_CloudWang3	Mycobacterium_phage_Pioneer	63.3788
VC_0000	VC_0000	n	n	Mycobacterium_phage_Pioneer	Mycobacterium_phage_VohminGhazi	63.3174
VC_0000	VC_0000	n	n	Mycobacterium_phage_AnnaL29	Mycobacterium_phage_Chy4	63.3109
VC_0000	VC_0000	n	n	Mycobacterium_phage_Chy4	Mycobacterium_phage_Equemioh13	63.3109
VC_0000	VC_0000	n	n	Mycobacterium_phage_Adzzy	Mycobacterium_phage_Echild	63.2785
VC_0000	VC_0000	n	n	Mycobacterium_phage_Adzzy	Mycobacterium_phage_VohminGhazi	63.2785
VC_0000	VC_0000	n	n	Mycobacterium_phage_Echild	Mycobacterium_phage_Luchador	63.2785
VC_0000	VC_0000	n	n	Mycobacterium_phage_RhynO	Mycobacterium_phage_Tiffany	63.2723
VC_0000	VC_0000	n	L5virus	Mycobacterium_phage_AnnaL29	Mycobacterium_phage_SWU1	63.1614
VC_0000	VC_0000	n	n	Mycobacterium_phage_Luchador	Mycobacterium_phage_Piro94	63.1614
VC_0000	VC_0000	L5virus	n	Mycobacterium_phage_D29	Mycobacterium_phage_LadyBird	63.1558
VC_0000	VC_0000	n	L5virus	Mycobacterium_phage_EagleEye	Mycobacterium_phage_Trixie	63.1097
VC_0000	VC_0000	L5virus	n	Mycobacterium_phage_D29	Mycobacterium_phage_Echild	63.0049
VC_0000	VC_0000	n	n	Mycobacterium_phage_Adzzy	Mycobacterium_phage_Zaka	62.9644
VC_0000	VC_0000	n	n	Mycobacterium_phage_MarQuardt	Mycobacterium_phage_RhynO	62.9198
VC_0000	VC_0000	L5virus	n	Mycobacterium_phage_Che12	Mycobacterium_phage_LadyBird	62.8899
VC_0000	VC_0000	n	n	Mycobacterium_phage_Adzzy	Mycobacterium_phage_First	62.8281
VC_0000	VC_0000	n	n	Mycobacterium_phage_Kampy	Mycobacterium_phage_Sheen	62.8077
VC_0000	VC_0000	n	n	Mycobacterium_phage_Sheen	Mycobacterium_phage_Wile	62.723
VC_0000	VC_0000	n	n	Mycobacterium_phage_CloudWang3	Mycobacterium_phage_First	62.6774
VC_0000	VC_0000	n	L5virus	Mycobacterium_phage_CRB1	Mycobacterium_phage_D29	62.6637
VC_0000	VC_0000	n	n	Mycobacterium_phage_HINdeR	Mycobacterium_phage_RhynO	62.5742
VC_0000	VC_0000	n	n	Mycobacterium_phage_Conspiracy	Mycobacterium_phage_Smeadley	62.543
VC_0000	VC_0000	n	n	Mycobacterium_phage_Smeadley	Mycobacterium_phage_UnionJack	62.543
VC_0000	VC_0000	n	n	Mycobacterium_phage_40AC	Mycobacterium_phage_Pioneer	62.5048
VC_0000	VC_0000	n	n	Mycobacterium_phage_Adzzy	Mycobacterium_phage_LadyBird	62.5
VC_0000	VC_0000	n	n	Mycobacterium_phage_BellusTerra	Mycobacterium_phage_Sheen	62.4538
VC_0000	VC_0000	n	n	Mycobacterium_phage_Obama12	Mycobacterium_phage_Sheen	62.4538
VC_0000	VC_0000	n	n	Mycobacterium_phage_Chy4	Mycobacterium_phage_EagleEye	62.4425
VC_0000	VC_0000	n	n	Mycobacterium_phage_Chy4	Mycobacterium_phage_First	62.4425
VC_0000	VC_0000	n	n	Mycobacterium_phage_Chy5	Mycobacterium_phage_Jobu08	62.4371
VC_0000	VC_0000	n	n	Mycobacterium_phage_Phantastic	Mycobacterium_phage_Trike	62.4114
VC_0000	VC_0000	n	n	Mycobacterium_phage_40AC	Mycobacterium_phage_Luchador	62.3981
VC_0000	VC_0000	L5virus	n	Mycobacterium_phage_Bxz2	Mycobacterium_phage_Sheen	62.3573
VC_0000	VC_0000	n	n	Mycobacterium_phage_20ES	Mycobacterium_phage_CloudWang3	62.3501
VC_0000	VC_0000	n	n	Mycobacterium_phage_Adzzy	Mycobacterium_phage_Blue7	62.3501
VC_0000	VC_0000	n	n	Mycobacterium_phage_Adzzy	Mycobacterium_phage_CloudWang3	62.3501
VC_0000	VC_0000	n	L5virus	Mycobacterium_phage_EagleEye	Mycobacterium_phage_Pukovnik	62.3407
VC_0000	VC_0000	n	L5virus	Mycobacterium_phage_CASbig	Mycobacterium_phage_SkiPole	62.3312
VC_0000	VC_0000	n	n	Mycobacterium_phage_AnnaL29	Mycobacterium_phage_VohminGhazi	62.2579
VC_0000	VC_0000	L5virus	n	Mycobacterium_phage_D29	Mycobacterium_phage_Jobu08	62.2368
VC_0000	VC_0000	n	n	Mycobacterium_phage_Obama12	Mycobacterium_phage_Phantastic	62.2261
VC_0000	VC_0000	n	n	Mycobacterium_phage_Chy4	Mycobacterium_phage_Jobu08	62.205
VC_0000	VC_0000	n	n	Mycobacterium_phage_Jovo	Mycobacterium_phage_Smeadley	62.1921
VC_0000	VC_0000	L5virus	n	Mycobacterium_phage_Che12	Mycobacterium_phage_EagleEye	62.1837
VC_0000	VC_0000	n	n	Mycobacterium_phage_Smeadley	Mycobacterium_phage_Swirley	62.1825
VC_0000	VC_0000	n	n	Mycobacterium_phage_Smeadley	Mycobacterium_phage_Theia	62.1825
VC_0000	VC_0000	n	n	Mycobacterium_phage_20ES	Mycobacterium_phage_Chy4	62.1164
VC_0000	VC_0000	n	L5virus	Mycobacterium_phage_LadyBird	Mycobacterium_phage_SWU1	62.1087
VC_0000	VC_0000	n	n	Mycobacterium_phage_EagleEye	Mycobacterium_phage_SweetiePie	62.1053
VC_0000	VC_0000	n	n	Mycobacterium_phage_EagleEye	Mycobacterium_phage_Larenn	62.0401
VC_0000	VC_0000	n	L5virus	Mycobacterium_phage_Artemis2UCLA	Mycobacterium_phage_Che12	62.0124
VC_0000	VC_0000	L5virus	n	Mycobacterium_phage_D29	Mycobacterium_phage_Luchador	62.0076
VC_0000	VC_0000	n	n	Mycobacterium_phage_Trike	Mycobacterium_phage_Wile	61.8859
VC_0000	VC_0000	n	n	Mycobacterium_phage_CRB1	Mycobacterium_phage_VohminGhazi	61.8853
VC_0000	VC_0000	n	L5virus	Mycobacterium_phage_20ES	Mycobacterium_phage_Che12	61.859
VC_0000	VC_0000	n	L5virus	Mycobacterium_phage_AnnaL29	Mycobacterium_phage_Che12	61.859
VC_0000	VC_0000	n	n	Mycobacterium_phage_Adzzy	Mycobacterium_phage_RedRock	61.781
VC_0000	VC_0000	L5virus	n	Mycobacterium_phage_Alma	Mycobacterium_phage_First	61.781
VC_0000	VC_0000	n	L5virus	Mycobacterium_phage_CRB1	Mycobacterium_phage_SWU1	61.7021
VC_0000	VC_0000	n	n	Mycobacterium_phage_Blue7	Mycobacterium_phage_First	61.6665
VC_0000	VC_0000	L5virus	n	Mycobacterium_phage_Che12	Mycobacterium_phage_VohminGhazi	61.6193
VC_0000	VC_0000	L5virus	n	Mycobacterium_phage_D29	Mycobacterium_phage_Zaka	61.5727
VC_0000	VC_0000	n	n	Mycobacterium_phage_Chy4	Mycobacterium_phage_CRB1	61.5666
VC_0000	VC_0000	n	n	Mycobacterium_phage_RedRock	Mycobacterium_phage_VohminGhazi	61.5587
VC_0000	VC_0000	n	n	Mycobacterium_phage_Jobu08	Mycobacterium_phage_Sheen	61.5395
VC_0000	VC_0000	n	n	Mycobacterium_phage_Alsfro	Mycobacterium_phage_CASbig	61.5393
VC_0000	VC_0000	L5virus	n	Mycobacterium_phage_Peaches	Mycobacterium_phage_Trike	61.525
VC_0000	VC_0000	n	n	Mycobacterium_phage_Chy5	Mycobacterium_phage_Zaka	61.5214
VC_0000	VC_0000	n	n	Mycobacterium_phage_Kampy	Mycobacterium_phage_Phantastic	61.4611
VC_0000	VC_0000	n	L5virus	Mycobacterium_phage_20ES	Mycobacterium_phage_Alma	61.4583
VC_0000	VC_0000	n	n	Mycobacterium_phage_Equemioh13	Mycobacterium_phage_Luchador	61.4583
VC_0000	VC_0000	n	n	Mycobacterium_phage_EagleEye	Mycobacterium_phage_Piro94	61.3765
VC_0000	VC_0000	n	L5virus	Mycobacterium_phage_Kampy	Mycobacterium_phage_Pukovnik	61.3636
VC_0000	VC_0000	n	n	Mycobacterium_phage_20ES	Mycobacterium_phage_Blue7	61.3445
VC_0000	VC_0000	n	n	Mycobacterium_phage_CloudWang3	Mycobacterium_phage_LadyBird	61.3445
VC_0000	VC_0000	L5virus	n	Mycobacterium_phage_Che12	Mycobacterium_phage_Zaka	61.3135
VC_0000	VC_0000	n	L5virus	Mycobacterium_phage_Artemis2UCLA	Mycobacterium_phage_D29	61.2702
VC_0000	VC_0000	n	n	Mycobacterium_phage_First	Mycobacterium_phage_Zaka	61.2532
VC_0000	VC_0000	n	n	Mycobacterium_phage_Anubis	Mycobacterium_phage_RhynO	61.2417
VC_0000	VC_0000	n	n	Mycobacterium_phage_LadyBird	Mycobacterium_phage_VohminGhazi	61.2372
VC_0000	VC_0000	n	n	Mycobacterium_phage_Artemis2UCLA	Mycobacterium_phage_Chy5	61.219
VC_0000	VC_0000	n	n	Mycobacterium_phage_Nyxis	Mycobacterium_phage_Trike	61.1704
VC_0000	VC_0000	L5virus	n	Mycobacterium_phage_Che12	Mycobacterium_phage_First	61.1473
VC_0000	VC_0000	n	n	Mycobacterium_phage_Luchador	Mycobacterium_phage_Serenity	61.1407
VC_0000	VC_0000	n	n	Mycobacterium_phage_BellusTerra	Mycobacterium_phage_Phantastic	61.1149
VC_0000	VC_0000	n	n	Mycobacterium_phage_LittleCherry	Mycobacterium_phage_Smeadley	61.1104
VC_0000	VC_0000	n	n	Mycobacterium_phage_Blue7	Mycobacterium_phage_Serenity	61.0275
VC_0000	VC_0000	n	L5virus	Mycobacterium_phage_BellusTerra	Mycobacterium_phage_Pukovnik	61.0179
VC_0000	VC_0000	n	n	Mycobacterium_phage_Chy5	Mycobacterium_phage_Tiffany	61.0179
VC_0000	VC_0000	n	L5virus	Mycobacterium_phage_Obama12	Mycobacterium_phage_Pukovnik	61.0179
VC_0000	VC_0000	n	n	Mycobacterium_phage_HINdeR	Mycobacterium_phage_Severus	60.9938
VC_0000	VC_0000	n	n	Mycobacterium_phage_Severus	Mycobacterium_phage_Sheen	60.9938
VC_0000	VC_0000	n	n	Mycobacterium_phage_CloudWang3	Mycobacterium_phage_CRB1	60.9774
VC_0000	VC_0000	n	L5virus	Mycobacterium_phage_Blue7	Mycobacterium_phage_D29	60.972
VC_0000	VC_0000	n	L5virus	Mycobacterium_phage_CloudWang3	Mycobacterium_phage_D29	60.972
VC_0000	VC_0000	n	n	Mycobacterium_phage_Artemis2UCLA	Mycobacterium_phage_First	60.9522
VC_0000	VC_0000	n	n	Mycobacterium_phage_20ES	Mycobacterium_phage_Zaka	60.9333
VC_0000	VC_0000	n	n	Mycobacterium_phage_Chy4	Mycobacterium_phage_LadyBird	60.9219
VC_0000	VC_0000	n	n	Mycobacterium_phage_Blue7	Mycobacterium_phage_Chy5	60.9211
VC_0000	VC_0000	n	n	Mycobacterium_phage_Chy5	Mycobacterium_phage_CloudWang3	60.9211
VC_0000	VC_0000	L5virus	L5virus	Mycobacterium_phage_Alma	Mycobacterium_phage_D29	60.8593
VC_0000	VC_0000	L5virus	n	Mycobacterium_phage_L5	Mycobacterium_phage_Zaka	60.834
VC_0000	VC_0000	L5virus	n	Mycobacterium_phage_D29	Mycobacterium_phage_Tiffany	60.8221
VC_0000	VC_0000	n	n	Mycobacterium_phage_Iracema64	Mycobacterium_phage_Trike	60.8219
VC_0000	VC_0000	n	n	Mycobacterium_phage_Chy4	Mycobacterium_phage_Tiffany	60.7911
VC_0000	VC_0000	n	n	Mycobacterium_phage_Chy5	Mycobacterium_phage_VohminGhazi	60.7622
VC_0000	VC_0000	L5virus	n	Mycobacterium_phage_D29	Mycobacterium_phage_VohminGhazi	60.7547
VC_0000	VC_0000	L5virus	n	Mycobacterium_phage_Alma	Mycobacterium_phage_RedRock	60.7338
VC_0000	VC_0000	n	L5virus	Mycobacterium_phage_Blue7	Mycobacterium_phage_Che12	60.7153
VC_0000	VC_0000	L5virus	n	Mycobacterium_phage_Che12	Mycobacterium_phage_CloudWang3	60.7153
VC_0000	VC_0000	n	n	Mycobacterium_phage_Chy5	Mycobacterium_phage_MarQuardt	60.678
VC_0000	VC_0000	n	n	Mycobacterium_phage_Blue7	Mycobacterium_phage_RedRock	60.6556
VC_0000	VC_0000	n	n	Mycobacterium_phage_CloudWang3	Mycobacterium_phage_RedRock	60.6556
VC_0000	VC_0000	n	n	Mycobacterium_phage_20ES	Mycobacterium_phage_Artemis2UCLA	60.6339
VC_0000	VC_0000	n	n	Mycobacterium_phage_Jobu08	Mycobacterium_phage_Serenity	60.5714
VC_0000	VC_0000	n	L5virus	Mycobacterium_phage_Artemis2UCLA	Mycobacterium_phage_L5	60.535
VC_0000	VC_0000	n	n	Mycobacterium_phage_EagleEye	Mycobacterium_phage_Echild	60.5327
VC_0000	VC_0000	L5virus	n	Mycobacterium_phage_D29	Mycobacterium_phage_MarQuardt	60.4833
VC_0000	VC_0000	n	n	Mycobacterium_phage_Obama12	Mycobacterium_phage_Trike	60.4792
VC_0000	VC_0000	L5virus	n	Mycobacterium_phage_Trixie	Mycobacterium_phage_VohminGhazi	60.4692
VC_0000	VC_0000	n	n	Mycobacterium_phage_Chy4	Mycobacterium_phage_MarQuardt	60.4524
VC_0000	VC_0000	L5virus	n	Mycobacterium_phage_Che12	Mycobacterium_phage_CRB1	60.4298
VC_0000	VC_0000	L5virus	n	Mycobacterium_phage_Alma	Mycobacterium_phage_AnnaL29	60.4167
VC_0000	VC_0000	L5virus	n	Mycobacterium_phage_L5	Mycobacterium_phage_Pioneer	60.386
VC_0000	VC_0000	n	n	Mycobacterium_phage_AnnaL29	Mycobacterium_phage_Blue7	60.3388
VC_0000	VC_0000	n	n	Mycobacterium_phage_AnnaL29	Mycobacterium_phage_CloudWang3	60.3388
VC_0000	VC_0000	n	L5virus	Mycobacterium_phage_EagleEye	Mycobacterium_phage_Turbido	60.3183
VC_0000	VC_0000	L5virus	n	Mycobacterium_phage_Bxz2	Mycobacterium_phage_Severus	60.2804
VC_0000	VC_0000	n	n	Mycobacterium_phage_BTCU-1	Mycobacterium_phage_RhynO	60.274
VC_0000	VC_0000	n	n	Mycobacterium_phage_Phantastic	Mycobacterium_phage_Wile	60.2623
VC_0000	VC_0000	n	L5virus	Mycobacterium_phage_Blue7	Mycobacterium_phage_L5	60.2404
VC_0000	VC_0000	n	n	Mycobacterium_phage_RedRock	Mycobacterium_phage_Zaka	60.2323
VC_0000	VC_0000	L5virus	n	Mycobacterium_phage_Bxz2	Mycobacterium_phage_Trike	60.1875
VC_0000	VC_0000	n	L5virus	Mycobacterium_phage_Artemis2UCLA	Mycobacterium_phage_Pukovnik	60.1635
VC_0000	VC_0000	n	n	Mycobacterium_phage_Sheen	Mycobacterium_phage_Tiffany	60.1407
VC_0000	VC_0000	n	n	Mycobacterium_phage_Jobu08	Mycobacterium_phage_Kampy	60.1246
VC_0000	VC_0000	L5virus	n	Mycobacterium_phage_Che12	Mycobacterium_phage_RedRock	60.1109
VC_0000	VC_0000	L5virus	n	Mycobacterium_phage_Alma	Mycobacterium_phage_Serenity	60.1044
VC_0000	VC_0000	n	n	Mycobacterium_phage_Adzzy	Mycobacterium_phage_CRB1	60.0033
VC_0000	VC_0000	n	L5virus	Mycobacterium_phage_Luchador	Mycobacterium_phage_SWU1	60.0033
VC_0000	VC_0000	n	n	Mycobacterium_phage_Echild	Mycobacterium_phage_VohminGhazi	60
VC_0000	VC_0000	n	L5virus	Mycobacterium_phage_Pioneer	Mycobacterium_phage_Pukovnik	59.9969
VC_0000	VC_0000	n	n	Mycobacterium_phage_Artemis2UCLA	Mycobacterium_phage_RedRock	59.9363
VC_0000	VC_0000	n	L5virus	Mycobacterium_phage_Jobu08	Mycobacterium_phage_Trixie	59.9339
VC_0000	VC_0000	n	n	Mycobacterium_phage_AnnaL29	Mycobacterium_phage_Zaka	59.9178
VC_0000	VC_0000	n	n	Mycobacterium_phage_LadyBird	Mycobacterium_phage_Zaka	59.9178
VC_0000	VC_0000	n	n	Mycobacterium_phage_Luchador	Mycobacterium_phage_Zaka	59.9178
VC_0000	VC_0000	n	L5virus	Mycobacterium_phage_Blue7	Mycobacterium_phage_Pukovnik	59.8708
VC_0000	VC_0000	n	n	Mycobacterium_phage_Chadwick	Mycobacterium_phage_Fredward	59.8708
VC_0000	VC_0000	n	L5virus	Mycobacterium_phage_CloudWang3	Mycobacterium_phage_Pukovnik	59.8708
VC_0000	VC_0000	L5virus	n	Mycobacterium_phage_Alma	Mycobacterium_phage_Chy5	59.8392
VC_0000	VC_0000	L5virus	L5virus	Mycobacterium_phage_Alma	Mycobacterium_phage_Pukovnik	59.8392
VC_0000	VC_0000	n	n	Mycobacterium_phage_Chy5	Mycobacterium_phage_Luchador	59.8392
VC_0000	VC_0000	n	n	Mycobacterium_phage_Piro94	Mycobacterium_phage_VohminGhazi	59.8224
VC_0000	VC_0000	n	n	Mycobacterium_phage_MarQuardt	Mycobacterium_phage_Sheen	59.8057
VC_0000	VC_0000	n	n	Mycobacterium_phage_BellusTerra	Mycobacterium_phage_Jobu08	59.7859
VC_0000	VC_0000	n	n	Mycobacterium_phage_Jobu08	Mycobacterium_phage_Obama12	59.7859
VC_0000	VC_0000	n	n	Mycobacterium_phage_Adzzy	Mycobacterium_phage_Jobu08	59.779
VC_0000	VC_0000	L5virus	n	Mycobacterium_phage_Bxz2	Mycobacterium_phage_Chy5	59.7741
VC_0000	VC_0000	n	n	Mycobacterium_phage_AnnaL29	Mycobacterium_phage_RhynO	59.7273
VC_0000	VC_0000	n	n	Mycobacterium_phage_Chy4	Mycobacterium_phage_Luchador	59.7273
VC_0000	VC_0000	L5virus	n	Mycobacterium_phage_Pukovnik	Mycobacterium_phage_VohminGhazi	59.6962
VC_0000	VC_0000	n	n	Mycobacterium_phage_Chy4	Mycobacterium_phage_Echild	59.691
VC_0000	VC_0000	n	n	Mycobacterium_phage_Chy4	Mycobacterium_phage_VohminGhazi	59.691
VC_0000	VC_0000	n	n	Mycobacterium_phage_EagleEye	Mycobacterium_phage_Equemioh13	59.6867
VC_0000	VC_0000	n	n	Mycobacterium_phage_AnnaL29	Mycobacterium_phage_Artemis2UCLA	59.6233
VC_0000	VC_0000	n	n	Mycobacterium_phage_Artemis2UCLA	Mycobacterium_phage_LadyBird	59.6233
VC_0000	VC_0000	n	n	Mycobacterium_phage_Artemis2UCLA	Mycobacterium_phage_Luchador	59.6233
VC_0000	VC_0000	n	n	Mycobacterium_phage_Serenity	Mycobacterium_phage_Zaka	59.6081
VC_0000	VC_0000	L5virus	L5virus	Mycobacterium_phage_Alma	Mycobacterium_phage_Trixie	59.588
VC_0000	VC_0000	n	L5virus	Mycobacterium_phage_CloudWang3	Mycobacterium_phage_Trixie	59.5821
VC_0000	VC_0000	n	n	Mycobacterium_phage_Nyxis	Mycobacterium_phage_Phantastic	59.5656
VC_0000	VC_0000	n	n	Mycobacterium_phage_CRB1	Mycobacterium_phage_Zaka	59.5255
VC_0000	VC_0000	L5virus	n	Mycobacterium_phage_SWU1	Mycobacterium_phage_Zaka	59.5255
VC_0000	VC_0000	n	n	Mycobacterium_phage_Conspiracy	Mycobacterium_phage_Fredward	59.5004
VC_0000	VC_0000	n	n	Mycobacterium_phage_Kampy	Mycobacterium_phage_Trike	59.4997
VC_0000	VC_0000	n	n	Mycobacterium_phage_20ES	Mycobacterium_phage_Pioneer	59.4942
VC_0000	VC_0000	n	n	Mycobacterium_phage_Adzzy	Mycobacterium_phage_Pioneer	59.4942
VC_0000	VC_0000	n	n	Mycobacterium_phage_40AC	Mycobacterium_phage_Wile	59.4528
VC_0000	VC_0000	n	L5virus	Mycobacterium_phage_Jobu08	Mycobacterium_phage_L5	59.4528
VC_0000	VC_0000	n	L5virus	Mycobacterium_phage_Nyxis	Mycobacterium_phage_Pukovnik	59.4295
VC_0000	VC_0000	n	n	Mycobacterium_phage_Larenn	Mycobacterium_phage_VohminGhazi	59.4266
VC_0000	VC_0000	n	n	Mycobacterium_phage_Jobu08	Mycobacterium_phage_Severus	59.4212
VC_0000	VC_0000	L5virus	n	Mycobacterium_phage_Pukovnik	Mycobacterium_phage_Zaka	59.3999
VC_0000	VC_0000	n	n	Mycobacterium_phage_Chy4	Mycobacterium_phage_Zaka	59.3948
VC_0000	VC_0000	n	L5virus	Mycobacterium_phage_Adzzy	Mycobacterium_phage_Alma	59.375
VC_0000	VC_0000	n	n	Mycobacterium_phage_Adzzy	Mycobacterium_phage_Luchador	59.375
VC_0000	VC_0000	n	n	Mycobacterium_phage_Blue7	Mycobacterium_phage_LadyBird	59.3332
VC_0000	VC_0000	n	n	Mycobacterium_phage_Blue7	Mycobacterium_phage_Luchador	59.3332
VC_0000	VC_0000	n	n	Mycobacterium_phage_Artemis2UCLA	Mycobacterium_phage_Serenity	59.3152
VC_0000	VC_0000	n	L5virus	Mycobacterium_phage_Jobu08	Mycobacterium_phage_Turbido	59.2929
VC_0000	VC_0000	n	n	Mycobacterium_phage_Artemis2UCLA	Mycobacterium_phage_CRB1	59.233
VC_0000	VC_0000	n	L5virus	Mycobacterium_phage_Artemis2UCLA	Mycobacterium_phage_SWU1	59.233
VC_0000	VC_0000	n	n	Mycobacterium_phage_Iracema64	Mycobacterium_phage_Phantastic	59.2262
VC_0000	VC_0000	n	L5virus	Mycobacterium_phage_CloudWang3	Mycobacterium_phage_L5	59.2018
VC_0000	VC_0000	n	n	Mycobacterium_phage_Jobu08	Mycobacterium_phage_Trike	59.1952
VC_0000	VC_0000	n	n	Mycobacterium_phage_Serenity	Mycobacterium_phage_Tiffany	59.1946
VC_0000	VC_0000	L5virus	L5virus	Mycobacterium_phage_Alma	Mycobacterium_phage_L5	59.1706
VC_0000	VC_0000	L5virus	n	Mycobacterium_phage_L5	Mycobacterium_phage_Luchador	59.1706
VC_0000	VC_0000	L5virus	n	Mycobacterium_phage_Che12	Mycobacterium_phage_Jobu08	59.1659
VC_0000	VC_0000	n	n	Mycobacterium_phage_BellusTerra	Mycobacterium_phage_Trike	59.1645
VC_0000	VC_0000	n	n	Mycobacterium_phage_Fredward	Mycobacterium_phage_Swirley	59.1575
VC_0000	VC_0000	n	n	Mycobacterium_phage_Fredward	Mycobacterium_phage_Theia	59.1575
VC_0000	VC_0000	L5virus	n	Mycobacterium_phage_Trixie	Mycobacterium_phage_Zaka	59.1317
VC_0000	VC_0000	n	n	Mycobacterium_phage_Fredward	Mycobacterium_phage_Jovo	59.1295
VC_0000	VC_0000	n	n	Mycobacterium_phage_Artemis2UCLA	Mycobacterium_phage_Chy4	59.1029
VC_0000	VC_0000	n	L5virus	Mycobacterium_phage_Iracema64	Mycobacterium_phage_Pukovnik	59.0909
VC_0000	VC_0000	n	n	Mycobacterium_phage_Anubis	Mycobacterium_phage_Chy5	59.0596
VC_0000	VC_0000	L5virus	n	Mycobacterium_phage_L5	Mycobacterium_phage_VohminGhazi	59.0292
VC_0000	VC_0000	L5virus	n	Mycobacterium_phage_Pukovnik	Mycobacterium_phage_Wile	58.9684
VC_0000	VC_0000	L5virus	n	Mycobacterium_phage_Bxz2	Mycobacterium_phage_Nyxis	58.9605
VC_0000	VC_0000	L5virus	n	Mycobacterium_phage_Alma	Mycobacterium_phage_CRB1	58.9506
VC_0000	VC_0000	L5virus	L5virus	Mycobacterium_phage_Alma	Mycobacterium_phage_Turbido	58.9506
VC_0000	VC_0000	n	n	Mycobacterium_phage_Blue7	Mycobacterium_phage_CRB1	58.9448
VC_0000	VC_0000	n	L5virus	Mycobacterium_phage_Blue7	Mycobacterium_phage_SWU1	58.9448
VC_0000	VC_0000	n	n	Mycobacterium_phage_CloudWang3	Mycobacterium_phage_Piro94	58.9448
VC_0000	VC_0000	n	n	Mycobacterium_phage_Serenity	Mycobacterium_phage_VohminGhazi	58.8901
VC_0000	VC_0000	n	n	Mycobacterium_phage_BTCU-1	Mycobacterium_phage_Severus	58.8852
VC_0000	VC_0000	L5virus	n	Mycobacterium_phage_Che12	Mycobacterium_phage_Pioneer	58.884
VC_0000	VC_0000	n	n	Mycobacterium_phage_MarQuardt	Mycobacterium_phage_Serenity	58.8648
VC_0000	VC_0000	n	L5virus	Mycobacterium_phage_Artemis2UCLA	Mycobacterium_phage_Trixie	58.8411
VC_0000	VC_0000	n	n	Mycobacterium_phage_Anubis	Mycobacterium_phage_Chy4	58.84
VC_0000	VC_0000	n	n	Mycobacterium_phage_RedRock	Mycobacterium_phage_RhynO	58.84
VC_0000	VC_0000	n	n	Mycobacterium_phage_Blue7	Mycobacterium_phage_Chy4	58.8153
VC_0000	VC_0000	n	n	Mycobacterium_phage_Chy4	Mycobacterium_phage_CloudWang3	58.8153
VC_0000	VC_0000	L5virus	n	Mycobacterium_phage_Turbido	Mycobacterium_phage_VohminGhazi	58.791
VC_0000	VC_0000	L5virus	n	Mycobacterium_phage_Peaches	Mycobacterium_phage_Phantastic	58.7805
VC_0000	VC_0000	n	n	Mycobacterium_phage_First	Mycobacterium_phage_Pioneer	58.7754
VC_0000	VC_0000	n	n	Mycobacterium_phage_Pioneer	Mycobacterium_phage_RedRock	58.7754
VC_0000	VC_0000	L5virus	n	Mycobacterium_phage_D29	Mycobacterium_phage_Kampy	58.768
VC_0000	VC_0000	n	n	Mycobacterium_phage_40AC	Mycobacterium_phage_Nyxis	58.7655
VC_0000	VC_0000	n	n	Mycobacterium_phage_Kampy	Mycobacterium_phage_Tiffany	58.758
VC_0000	VC_0000	n	n	Mycobacterium_phage_BTCU-1	Mycobacterium_phage_Sheen	58.7431
VC_0000	VC_0000	n	n	Mycobacterium_phage_AnnaL29	Mycobacterium_phage_Wile	58.672
VC_0000	VC_0000	n	n	Mycobacterium_phage_Chy4	Mycobacterium_phage_Kampy	58.6402
VC_0000	VC_0000	L5virus	n	Mycobacterium_phage_Pukovnik	Mycobacterium_phage_RhynO	58.6402
VC_0000	VC_0000	L5virus	n	Mycobacterium_phage_Alma	Mycobacterium_phage_SweetiePie	58.6395
VC_0000	VC_0000	L5virus	n	Mycobacterium_phage_Bxz2	Mycobacterium_phage_Iracema64	58.6246
VC_0000	VC_0000	L5virus	L5virus	Mycobacterium_phage_Peaches	Mycobacterium_phage_Pukovnik	58.6246
VC_0000	VC_0000	n	L5virus	Mycobacterium_phage_Tiffany	Mycobacterium_phage_Trixie	58.5716
VC_0000	VC_0000	n	L5virus	Mycobacterium_phage_Blue7	Mycobacterium_phage_Trixie	58.5548
VC_0000	VC_0000	n	n	Mycobacterium_phage_CloudWang3	Mycobacterium_phage_Larenn	58.5548
VC_0000	VC_0000	L5virus	n	Mycobacterium_phage_Alma	Mycobacterium_phage_Chy4	58.5328
VC_0000	VC_0000	n	n	Mycobacterium_phage_SweetiePie	Mycobacterium_phage_VohminGhazi	58.4808
VC_0000	VC_0000	L5virus	n	Mycobacterium_phage_Bxz2	Mycobacterium_phage_Wile	58.4805
VC_0000	VC_0000	n	n	Mycobacterium_phage_AnnaL29	Mycobacterium_phage_Pioneer	58.4685
VC_0000	VC_0000	n	n	Mycobacterium_phage_LadyBird	Mycobacterium_phage_Pioneer	58.4685
VC_0000	VC_0000	n	n	Mycobacterium_phage_Fredward	Mycobacterium_phage_UnionJack	58.4379
VC_0000	VC_0000	n	L5virus	Mycobacterium_phage_BellusTerra	Mycobacterium_phage_D29	58.4369
VC_0000	VC_0000	L5virus	n	Mycobacterium_phage_D29	Mycobacterium_phage_Obama12	58.4369
VC_0000	VC_0000	n	n	Mycobacterium_phage_40AC	Mycobacterium_phage_Iracema64	58.4307
VC_0000	VC_0000	n	n	Mycobacterium_phage_40AC	Mycobacterium_phage_Kampy	58.4307
VC_0000	VC_0000	n	n	Mycobacterium_phage_Kampy	Mycobacterium_phage_MarQuardt	58.4307
VC_0000	VC_0000	n	n	Mycobacterium_phage_BellusTerra	Mycobacterium_phage_Tiffany	58.427
VC_0000	VC_0000	n	n	Mycobacterium_phage_Obama12	Mycobacterium_phage_Tiffany	58.427
VC_0000	VC_0000	n	n	Mycobacterium_phage_Adzzy	Mycobacterium_phage_Tiffany	58.4202
VC_0000	VC_0000	L5virus	n	Mycobacterium_phage_Alma	Mycobacterium_phage_LadyBird	58.3333
VC_0000	VC_0000	n	n	Mycobacterium_phage_CloudWang3	Mycobacterium_phage_Luchador	58.3276
VC_0000	VC_0000	n	n	Mycobacterium_phage_BellusTerra	Mycobacterium_phage_Chy4	58.3098
VC_0000	VC_0000	n	n	Mycobacterium_phage_Chy4	Mycobacterium_phage_Obama12	58.3098
VC_0000	VC_0000	n	L5virus	Mycobacterium_phage_Kampy	Mycobacterium_phage_Turbido	58.2734
VC_0000	VC_0000	n	L5virus	Mycobacterium_phage_MarQuardt	Mycobacterium_phage_Trixie	58.2453
VC_0000	VC_0000	L5virus	L5virus	Mycobacterium_phage_Bxz2	Mycobacterium_phage_D29	58.2342
VC_0000	VC_0000	n	n	Mycobacterium_phage_Equemioh13	Mycobacterium_phage_VohminGhazi	58.1754
VC_0000	VC_0000	n	n	Mycobacterium_phage_Luchador	Mycobacterium_phage_VohminGhazi	58.1754
VC_0000	VC_0000	n	n	Mycobacterium_phage_Jobu08	Mycobacterium_phage_Nyxis	58.1435
VC_0000	VC_0000	L5virus	L5virus	Mycobacterium_phage_Bxz2	Mycobacterium_phage_Peaches	58.1395
VC_0000	VC_0000	n	n	Mycobacterium_phage_CloudWang3	Mycobacterium_phage_Echild	58.1344
VC_0000	VC_0000	n	n	Mycobacterium_phage_40AC	Mycobacterium_phage_BellusTerra	58.1015
VC_0000	VC_0000	n	n	Mycobacterium_phage_40AC	Mycobacterium_phage_Obama12	58.1015
VC_0000	VC_0000	n	n	Mycobacterium_phage_BellusTerra	Mycobacterium_phage_MarQuardt	58.1015
VC_0000	VC_0000	L5virus	n	Mycobacterium_phage_L5	Mycobacterium_phage_Tiffany	58.1015
VC_0000	VC_0000	n	n	Mycobacterium_phage_MarQuardt	Mycobacterium_phage_Obama12	58.1015
VC_0000	VC_0000	n	n	Mycobacterium_phage_Adzzy	Mycobacterium_phage_MarQuardt	58.0948
VC_0000	VC_0000	n	n	Mycobacterium_phage_Severus	Mycobacterium_phage_Tiffany	58.0706
VC_0000	VC_0000	L5virus	n	Mycobacterium_phage_Bxz2	Mycobacterium_phage_Chy4	58.056
VC_0000	VC_0000	n	n	Mycobacterium_phage_CRB1	Mycobacterium_phage_Pioneer	58.0506
VC_0000	VC_0000	n	L5virus	Mycobacterium_phage_40AC	Mycobacterium_phage_Peaches	57.9695
VC_0000	VC_0000	n	L5virus	Mycobacterium_phage_BellusTerra	Mycobacterium_phage_Turbido	57.9451
VC_0000	VC_0000	n	L5virus	Mycobacterium_phage_Obama12	Mycobacterium_phage_Turbido	57.9451
VC_0000	VC_0000	n	L5virus	Mycobacterium_phage_Tiffany	Mycobacterium_phage_Turbido	57.9451
VC_0000	VC_0000	L5virus	n	Mycobacterium_phage_D29	Mycobacterium_phage_RhynO	57.9399
VC_0000	VC_0000	n	L5virus	Mycobacterium_phage_CloudWang3	Mycobacterium_phage_SWU1	57.9285
VC_0000	VC_0000	n	L5virus	Mycobacterium_phage_CloudWang3	Mycobacterium_phage_Turbido	57.9285
VC_0000	VC_0000	L5virus	L5virus	Mycobacterium_phage_Alma	Mycobacterium_phage_SWU1	57.8979
VC_0000	VC_0000	n	n	Mycobacterium_phage_Jobu08	Mycobacterium_phage_SweetiePie	57.8671
VC_0000	VC_0000	n	n	Mycobacterium_phage_RedRock	Mycobacterium_phage_Wile	57.8671
VC_0000	VC_0000	n	n	Mycobacterium_phage_Tiffany	Mycobacterium_phage_Trike	57.8497
VC_0000	VC_0000	L5virus	n	Mycobacterium_phage_Che12	Mycobacterium_phage_Tiffany	57.821
VC_0000	VC_0000	n	n	Mycobacterium_phage_Iracema64	Mycobacterium_phage_Jobu08	57.8122
VC_0000	VC_0000	n	L5virus	Mycobacterium_phage_Kampy	Mycobacterium_phage_Trixie	57.792
VC_0000	VC_0000	L5virus	n	Mycobacterium_phage_L5	Mycobacterium_phage_MarQuardt	57.7778
VC_0000	VC_0000	L5virus	n	Mycobacterium_phage_SWU1	Mycobacterium_phage_VohminGhazi	57.7596
VC_0000	VC_0000	n	n	Mycobacterium_phage_MarQuardt	Mycobacterium_phage_Severus	57.7471
VC_0000	VC_0000	L5virus	L5virus	Mycobacterium_phage_Alma	Mycobacterium_phage_Che12	57.735
VC_0000	VC_0000	L5virus	n	Mycobacterium_phage_Che12	Mycobacterium_phage_Luchador	57.735
VC_0000	VC_0000	n	L5virus	Mycobacterium_phage_Anubis	Mycobacterium_phage_D29	57.7158
VC_0000	VC_0000	n	n	Mycobacterium_phage_Jobu08	Mycobacterium_phage_Larenn	57.6722
VC_0000	VC_0000	L5virus	n	Mycobacterium_phage_D29	Mycobacterium_phage_Pioneer	57.6686
VC_0000	VC_0000	n	n	Mycobacterium_phage_Jobu08	Mycobacterium_phage_Wile	57.6471
VC_0000	VC_0000	n	n	Mycobacterium_phage_Larenn	Mycobacterium_phage_Pioneer	57.6303
VC_0000	VC_0000	n	L5virus	Mycobacterium_phage_Pioneer	Mycobacterium_phage_Trixie	57.6303
VC_0000	VC_0000	n	L5virus	Mycobacterium_phage_MarQuardt	Mycobacterium_phage_Turbido	57.6223
VC_0000	VC_0000	n	n	Mycobacterium_phage_AnnaL29	Mycobacterium_phage_Jobu08	57.565
VC_0000	VC_0000	n	n	Mycobacterium_phage_BTCU-1	Mycobacterium_phage_Chy4	57.5342
VC_0000	VC_0000	n	n	Mycobacterium_phage_Chy4	Mycobacterium_phage_RhynO	57.5342
VC_0000	VC_0000	n	n	Mycobacterium_phage_Blue7	Mycobacterium_phage_Larenn	57.5275
VC_0000	VC_0000	n	n	Mycobacterium_phage_MarQuardt	Mycobacterium_phage_Trike	57.5274
VC_0000	VC_0000	L5virus	n	Mycobacterium_phage_Che12	Mycobacterium_phage_MarQuardt	57.4989
VC_0000	VC_0000	L5virus	n	Mycobacterium_phage_Bxz2	Mycobacterium_phage_Kampy	57.4751
VC_0000	VC_0000	n	n	Mycobacterium_phage_Piro94	Mycobacterium_phage_Zaka	57.4729
VC_0000	VC_0000	L5virus	n	Mycobacterium_phage_Turbido	Mycobacterium_phage_Zaka	57.4729
VC_0000	VC_0000	n	L5virus	Mycobacterium_phage_BellusTerra	Mycobacterium_phage_Trixie	57.4665
VC_0000	VC_0000	n	L5virus	Mycobacterium_phage_Obama12	Mycobacterium_phage_Trixie	57.4665
VC_0000	VC_0000	L5virus	n	Mycobacterium_phage_Alma	Mycobacterium_phage_Larenn	57.4598
VC_0000	VC_0000	n	n	Mycobacterium_phage_Chy5	Mycobacterium_phage_RhynO	57.3925
VC_0000	VC_0000	L5virus	n	Mycobacterium_phage_D29	Mycobacterium_phage_Wile	57.3555
VC_0000	VC_0000	n	n	Mycobacterium_phage_CloudWang3	Mycobacterium_phage_Equemioh13	57.3219
VC_0000	VC_0000	n	L5virus	Mycobacterium_phage_Jobu08	Mycobacterium_phage_Peaches	57.3109
VC_0000	VC_0000	n	n	Mycobacterium_phage_Anubis	Mycobacterium_phage_Serenity	57.2948
VC_0000	VC_0000	n	n	Mycobacterium_phage_Echild	Mycobacterium_phage_Pioneer	57.2872
VC_0000	VC_0000	n	n	Mycobacterium_phage_Artemis2UCLA	Mycobacterium_phage_Piro94	57.1905
VC_0000	VC_0000	L5virus	n	Mycobacterium_phage_Alma	Mycobacterium_phage_Echild	57.1548
VC_0000	VC_0000	n	L5virus	Mycobacterium_phage_BellusTerra	Mycobacterium_phage_Bxz2	57.1513
VC_0000	VC_0000	L5virus	n	Mycobacterium_phage_Bxz2	Mycobacterium_phage_Obama12	57.1513
VC_0000	VC_0000	n	n	Mycobacterium_phage_Pioneer	Mycobacterium_phage_Serenity	57.1458
VC_0000	VC_0000	n	n	Mycobacterium_phage_Chy4	Mycobacterium_phage_Wile	57.127
VC_0000	VC_0000	n	n	Mycobacterium_phage_Anubis	Mycobacterium_phage_Sheen	57.0911
VC_0000	VC_0000	n	n	Mycobacterium_phage_Larenn	Mycobacterium_phage_Zaka	57.0569
VC_0000	VC_0000	n	n	Mycobacterium_phage_Jobu08	Mycobacterium_phage_Piro94	57.0554
VC_0000	VC_0000	n	n	Mycobacterium_phage_Fredward	Mycobacterium_phage_LittleCherry	57.0447
VC_0000	VC_0000	n	n	Mycobacterium_phage_CloudWang3	Mycobacterium_phage_Serenity	57.0257
VC_0000	VC_0000	n	n	Mycobacterium_phage_Chy5	Mycobacterium_phage_Phantastic	56.9912
VC_0000	VC_0000	n	n	Mycobacterium_phage_Blue7	Mycobacterium_phage_Piro94	56.9122
VC_0000	VC_0000	n	L5virus	Mycobacterium_phage_Blue7	Mycobacterium_phage_Turbido	56.9122
VC_0000	VC_0000	n	n	Mycobacterium_phage_AnnaL29	Mycobacterium_phage_Nyxis	56.8995
VC_0000	VC_0000	n	n	Mycobacterium_phage_Kampy	Mycobacterium_phage_SweetiePie	56.8722
VC_0000	VC_0000	L5virus	L5virus	Mycobacterium_phage_Bxz2	Mycobacterium_phage_L5	56.8329
VC_0000	VC_0000	n	n	Mycobacterium_phage_Nyxis	Mycobacterium_phage_Tiffany	56.8219
VC_0000	VC_0000	n	L5virus	Mycobacterium_phage_Chy4	Mycobacterium_phage_Peaches	56.7939
VC_0000	VC_0000	n	n	Mycobacterium_phage_Chy5	Mycobacterium_phage_Pioneer	56.7828
VC_0000	VC_0000	n	n	Mycobacterium_phage_Artemis2UCLA	Mycobacterium_phage_Larenn	56.7765
VC_0000	VC_0000	n	n	Mycobacterium_phage_40AC	Mycobacterium_phage_RhynO	56.7512
VC_0000	VC_0000	L5virus	n	Mycobacterium_phage_D29	Mycobacterium_phage_Nyxis	56.6924
VC_0000	VC_0000	n	L5virus	Mycobacterium_phage_Jobu08	Mycobacterium_phage_Pukovnik	56.6559
VC_0000	VC_0000	n	n	Mycobacterium_phage_Chy4	Mycobacterium_phage_Trike	56.617
VC_0000	VC_0000	n	n	Mycobacterium_phage_Blue7	Mycobacterium_phage_SweetiePie	56.6119
VC_0000	VC_0000	n	n	Mycobacterium_phage_CloudWang3	Mycobacterium_phage_SweetiePie	56.6119
VC_0000	VC_0000	n	n	Mycobacterium_phage_AnnaL29	Mycobacterium_phage_Iracema64	56.5752
VC_0000	VC_0000	n	n	Mycobacterium_phage_AnnaL29	Mycobacterium_phage_Kampy	56.5752
VC_0000	VC_0000	n	n	Mycobacterium_phage_40AC	Mycobacterium_phage_Severus	56.5685
VC_0000	VC_0000	n	n	Mycobacterium_phage_BellusTerra	Mycobacterium_phage_SweetiePie	56.5518
VC_0000	VC_0000	n	n	Mycobacterium_phage_Obama12	Mycobacterium_phage_SweetiePie	56.5518
VC_0000	VC_0000	n	n	Mycobacterium_phage_SweetiePie	Mycobacterium_phage_Tiffany	56.5518
VC_0000	VC_0000	n	n	Mycobacterium_phage_MarQuardt	Mycobacterium_phage_Nyxis	56.5053
VC_0000	VC_0000	n	n	Mycobacterium_phage_Piro94	Mycobacterium_phage_Severus	56.505
VC_0000	VC_0000	n	n	Mycobacterium_phage_Iracema64	Mycobacterium_phage_Tiffany	56.4981
VC_0000	VC_0000	L5virus	n	Mycobacterium_phage_D29	Mycobacterium_phage_Sheen	56.4683
VC_0000	VC_0000	n	n	Mycobacterium_phage_Chy4	Mycobacterium_phage_Nyxis	56.4666
VC_0000	VC_0000	n	n	Mycobacterium_phage_Chy4	Mycobacterium_phage_Pioneer	56.4628
VC_0000	VC_0000	n	n	Mycobacterium_phage_Artemis2UCLA	Mycobacterium_phage_Echild	56.4384
VC_0000	VC_0000	n	n	Mycobacterium_phage_Phantastic	Mycobacterium_phage_Serenity	56.4117
VC_0000	VC_0000	n	n	Mycobacterium_phage_VohminGhazi	Mycobacterium_phage_Wile	56.4019
VC_0000	VC_0000	n	L5virus	Mycobacterium_phage_Nyxis	Mycobacterium_phage_Turbido	56.3958
VC_0000	VC_0000	L5virus	n	Mycobacterium_phage_D29	Mycobacterium_phage_Iracema64	56.3693
VC_0000	VC_0000	n	n	Mycobacterium_phage_Larenn	Mycobacterium_phage_Tiffany	56.3613
VC_0000	VC_0000	L5virus	n	Mycobacterium_phage_L5	Mycobacterium_phage_Phantastic	56.3545
VC_0000	VC_0000	n	n	Mycobacterium_phage_Tiffany	Mycobacterium_phage_Wile	56.3367
VC_0000	VC_0000	n	n	Mycobacterium_phage_AnnaL29	Mycobacterium_phage_BellusTerra	56.2565
VC_0000	VC_0000	n	n	Mycobacterium_phage_AnnaL29	Mycobacterium_phage_Obama12	56.2565
VC_0000	VC_0000	n	n	Mycobacterium_phage_AnnaL29	Mycobacterium_phage_Tiffany	56.2565
VC_0000	VC_0000	n	n	Mycobacterium_phage_MarQuardt	Mycobacterium_phage_SweetiePie	56.2368
VC_0000	VC_0000	L5virus	L5virus	Mycobacterium_phage_Bxz2	Mycobacterium_phage_Trixie	56.2117
VC_0000	VC_0000	n	n	Mycobacterium_phage_Chy4	Mycobacterium_phage_Sheen	56.189
VC_0000	VC_0000	n	n	Mycobacterium_phage_Iracema64	Mycobacterium_phage_MarQuardt	56.1833
VC_0000	VC_0000	n	L5virus	Mycobacterium_phage_Artemis2UCLA	Mycobacterium_phage_Turbido	56.1693
VC_0000	VC_0000	n	n	Mycobacterium_phage_Blue7	Mycobacterium_phage_Echild	56.1638
VC_0000	VC_0000	n	n	Mycobacterium_phage_SweetiePie	Mycobacterium_phage_Zaka	56.1488
VC_0000	VC_0000	n	n	Mycobacterium_phage_Chy4	Mycobacterium_phage_Iracema64	56.1448
VC_0000	VC_0000	n	L5virus	Mycobacterium_phage_Adzzy	Mycobacterium_phage_Bxz2	56.1287
VC_0000	VC_0000	n	L5virus	Mycobacterium_phage_AnnaL29	Mycobacterium_phage_Peaches	56.1287
VC_0000	VC_0000	n	n	Mycobacterium_phage_Nyxis	Mycobacterium_phage_RedRock	56.0982
VC_0000	VC_0000	n	L5virus	Mycobacterium_phage_Iracema64	Mycobacterium_phage_Turbido	56.0744
VC_0000	VC_0000	n	n	Mycobacterium_phage_Larenn	Mycobacterium_phage_MarQuardt	56.0473
VC_0000	VC_0000	n	n	Mycobacterium_phage_HINdeR	Mycobacterium_phage_Phantastic	56.0449
VC_0000	VC_0000	n	n	Mycobacterium_phage_MarQuardt	Mycobacterium_phage_Wile	56.0229
VC_0000	VC_0000	L5virus	n	Mycobacterium_phage_Pukovnik	Mycobacterium_phage_Severus	56.0159
VC_0000	VC_0000	L5virus	n	Mycobacterium_phage_Peaches	Mycobacterium_phage_Tiffany	56.0082
VC_0000	VC_0000	n	n	Mycobacterium_phage_Anubis	Mycobacterium_phage_Trike	55.9931
VC_0000	VC_0000	n	L5virus	Mycobacterium_phage_Pioneer	Mycobacterium_phage_SWU1	55.9773
VC_0000	VC_0000	n	L5virus	Mycobacterium_phage_Pioneer	Mycobacterium_phage_Turbido	55.9773
VC_0000	VC_0000	n	n	Mycobacterium_phage_AnnaL29	Mycobacterium_phage_MarQuardt	55.9431
VC_0000	VC_0000	n	L5virus	Mycobacterium_phage_Jobu08	Mycobacterium_phage_SWU1	55.9367
VC_0000	VC_0000	L5virus	n	Mycobacterium_phage_Turbido	Mycobacterium_phage_Wile	55.9367
VC_0000	VC_0000	n	n	Mycobacterium_phage_AnnaL29	Mycobacterium_phage_Severus	55.9133
VC_0000	VC_0000	n	L5virus	Mycobacterium_phage_Nyxis	Mycobacterium_phage_Trixie	55.8877
VC_0000	VC_0000	n	L5virus	Mycobacterium_phage_Phantastic	Mycobacterium_phage_Pukovnik	55.8738
VC_0000	VC_0000	n	n	Mycobacterium_phage_EagleEye	Mycobacterium_phage_Phlei	55.8588
VC_0000	VC_0000	n	n	Mycobacterium_phage_Equemioh13	Mycobacterium_phage_Zaka	55.8556
VC_0000	VC_0000	L5virus	n	Mycobacterium_phage_Bxz2	Mycobacterium_phage_Serenity	55.8387
VC_0000	VC_0000	n	n	Mycobacterium_phage_Chy5	Mycobacterium_phage_Sheen	55.8291
VC_0000	VC_0000	L5virus	n	Mycobacterium_phage_Pukovnik	Mycobacterium_phage_Sheen	55.8291
VC_0000	VC_0000	n	n	Mycobacterium_phage_BTCU-1	Mycobacterium_phage_Obama12	55.8285
VC_0000	VC_0000	L5virus	L5virus	Mycobacterium_phage_D29	Mycobacterium_phage_Peaches	55.8078
VC_0000	VC_0000	n	n	Mycobacterium_phage_Anubis	Mycobacterium_phage_Kampy	55.7785
VC_0000	VC_0000	n	n	Mycobacterium_phage_Iracema64	Mycobacterium_phage_RedRock	55.7785
VC_0000	VC_0000	n	n	Mycobacterium_phage_Kampy	Mycobacterium_phage_RedRock	55.7785
VC_0000	VC_0000	n	n	Mycobacterium_phage_Piro94	Mycobacterium_phage_Tiffany	55.7585
VC_0000	VC_0000	n	n	Mycobacterium_phage_Echild	Mycobacterium_phage_Zaka	55.7221
VC_0000	VC_0000	n	L5virus	Mycobacterium_phage_MarQuardt	Mycobacterium_phage_Peaches	55.6962
VC_0000	VC_0000	n	n	Mycobacterium_phage_Pioneer	Mycobacterium_phage_SweetiePie	55.6819
VC_0000	VC_0000	n	n	Mycobacterium_phage_Jobu08	Mycobacterium_phage_RedRock	55.6415
VC_0000	VC_0000	n	n	Mycobacterium_phage_Adzzy	Mycobacterium_phage_Phantastic	55.6349
VC_0000	VC_0000	n	n	Mycobacterium_phage_Severus	Mycobacterium_phage_Zaka	55.6243
VC_0000	VC_0000	n	L5virus	Mycobacterium_phage_Anubis	Mycobacterium_phage_Trixie	55.6221
VC_0000	VC_0000	L5virus	L5virus	Mycobacterium_phage_Bxz2	Mycobacterium_phage_Turbido	55.6105
VC_0000	VC_0000	L5virus	L5virus	Mycobacterium_phage_Peaches	Mycobacterium_phage_Turbido	55.6105
VC_0000	VC_0000	n	n	Mycobacterium_phage_Artemis2UCLA	Mycobacterium_phage_Equemioh13	55.5811
VC_0000	VC_0000	n	n	Mycobacterium_phage_CloudWang3	Mycobacterium_phage_Wile	55.5745
VC_0000	VC_0000	n	L5virus	Mycobacterium_phage_Iracema64	Mycobacterium_phage_Trixie	55.5693
VC_0000	VC_0000	n	n	Mycobacterium_phage_Kampy	Mycobacterium_phage_Larenn	55.5693
VC_0000	VC_0000	L5virus	L5virus	Mycobacterium_phage_Bxz2	Mycobacterium_phage_Che12	55.5531
VC_0000	VC_0000	n	n	Mycobacterium_phage_Chy5	Mycobacterium_phage_Wile	55.4997
VC_0000	VC_0000	n	n	Mycobacterium_phage_Adzzy	Mycobacterium_phage_Anubis	55.4981
VC_0000	VC_0000	n	n	Mycobacterium_phage_HINdeR	Mycobacterium_phage_Trike	55.4865
VC_0000	VC_0000	n	n	Mycobacterium_phage_Sheen	Mycobacterium_phage_Trike	55.4865
VC_0000	VC_0000	n	n	Mycobacterium_phage_Anubis	Mycobacterium_phage_BellusTerra	55.4643
VC_0000	VC_0000	n	n	Mycobacterium_phage_Anubis	Mycobacterium_phage_Obama12	55.4643
VC_0000	VC_0000	n	n	Mycobacterium_phage_BellusTerra	Mycobacterium_phage_RedRock	55.4643
VC_0000	VC_0000	n	n	Mycobacterium_phage_Obama12	Mycobacterium_phage_RedRock	55.4643
VC_0000	VC_0000	n	n	Mycobacterium_phage_MarQuardt	Mycobacterium_phage_Piro94	55.4479
VC_0000	VC_0000	L5virus	n	Mycobacterium_phage_D29	Mycobacterium_phage_Phantastic	55.4324
VC_0000	VC_0000	n	n	Mycobacterium_phage_Larenn	Mycobacterium_phage_Wile	55.4106
VC_0000	VC_0000	L5virus	n	Mycobacterium_phage_Trixie	Mycobacterium_phage_Wile	55.4106
VC_0000	VC_0000	L5virus	n	Mycobacterium_phage_Pukovnik	Mycobacterium_phage_Tiffany	55.3681
VC_0000	VC_0000	n	n	Mycobacterium_phage_20ES	Mycobacterium_phage_Jobu08	55.3509
VC_0000	VC_0000	L5virus	n	Mycobacterium_phage_Alma	Mycobacterium_phage_Jobu08	55.3509
VC_0000	VC_0000	n	n	Mycobacterium_phage_Artemis2UCLA	Mycobacterium_phage_Severus	55.3509
VC_0000	VC_0000	n	n	Mycobacterium_phage_Equemioh13	Mycobacterium_phage_Jobu08	55.3509
VC_0000	VC_0000	n	n	Mycobacterium_phage_Jobu08	Mycobacterium_phage_LadyBird	55.3509
VC_0000	VC_0000	L5virus	n	Mycobacterium_phage_Peaches	Mycobacterium_phage_RedRock	55.317
VC_0000	VC_0000	n	n	Mycobacterium_phage_Blue7	Mycobacterium_phage_Equemioh13	55.3106
VC_0000	VC_0000	n	L5virus	Mycobacterium_phage_BTCU-1	Mycobacterium_phage_D29	55.3063
VC_0000	VC_0000	n	n	Mycobacterium_phage_BellusTerra	Mycobacterium_phage_Larenn	55.2562
VC_0000	VC_0000	n	n	Mycobacterium_phage_Larenn	Mycobacterium_phage_Obama12	55.2562
VC_0000	VC_0000	n	n	Mycobacterium_phage_Chy4	Mycobacterium_phage_Phantastic	55.2116
VC_0000	VC_0000	n	L5virus	Mycobacterium_phage_Anubis	Mycobacterium_phage_L5	55.1553
VC_0000	VC_0000	L5virus	n	Mycobacterium_phage_Bxz2	Mycobacterium_phage_Larenn	55.0875
VC_0000	VC_0000	L5virus	L5virus	Mycobacterium_phage_Peaches	Mycobacterium_phage_Trixie	55.0875
VC_0000	VC_0000	n	n	Mycobacterium_phage_Blue7	Mycobacterium_phage_Severus	55.0816
VC_0000	VC_0000	n	n	Mycobacterium_phage_Anubis	Mycobacterium_phage_Severus	55.0598
VC_0000	VC_0000	n	n	Mycobacterium_phage_RedRock	Mycobacterium_phage_Severus	55.0598
VC_0000	VC_0000	n	L5virus	Mycobacterium_phage_MarQuardt	Mycobacterium_phage_Pukovnik	55.0597
VC_0000	VC_0000	n	L5virus	Mycobacterium_phage_AnnaL29	Mycobacterium_phage_Bxz2	55.0282
VC_0000	VC_0000	n	L5virus	Mycobacterium_phage_Anubis	Mycobacterium_phage_Turbido	55.0272
VC_0000	VC_0000	n	n	Mycobacterium_phage_Nyxis	Mycobacterium_phage_SweetiePie	54.9982
VC_0000	VC_0000	n	n	Mycobacterium_phage_Pioneer	Mycobacterium_phage_Piro94	54.9407
VC_0000	VC_0000	n	L5virus	Mycobacterium_phage_Anubis	Mycobacterium_phage_Che12	54.9289
VC_0000	VC_0000	n	n	Mycobacterium_phage_BTCU-1	Mycobacterium_phage_Kampy	54.8972
VC_0000	VC_0000	n	n	Mycobacterium_phage_Artemis2UCLA	Mycobacterium_phage_SweetiePie	54.857
VC_0000	VC_0000	n	n	Mycobacterium_phage_Larenn	Mycobacterium_phage_Severus	54.7847
VC_0000	VC_0000	n	n	Mycobacterium_phage_Severus	Mycobacterium_phage_VohminGhazi	54.7837
VC_0000	VC_0000	n	n	Mycobacterium_phage_Artemis2UCLA	Mycobacterium_phage_Wile	54.7723
VC_0000	VC_0000	L5virus	n	Mycobacterium_phage_Alma	Mycobacterium_phage_Piro94	54.7399
VC_0000	VC_0000	n	n	Mycobacterium_phage_Iracema64	Mycobacterium_phage_SweetiePie	54.6848
VC_0000	VC_0000	L5virus	n	Mycobacterium_phage_SWU1	Mycobacterium_phage_Tiffany	54.6652
VC_0000	VC_0000	n	L5virus	Mycobacterium_phage_Phantastic	Mycobacterium_phage_Trixie	54.6456
VC_0000	VC_0000	n	n	Mycobacterium_phage_BellusTerra	Mycobacterium_phage_BTCU-1	54.5879
VC_0000	VC_0000	n	n	Mycobacterium_phage_Chy5	Mycobacterium_phage_Kampy	54.5455
VC_0000	VC_0000	n	n	Mycobacterium_phage_Anubis	Mycobacterium_phage_Wile	54.5287
VC_0000	VC_0000	n	n	Mycobacterium_phage_First	Mycobacterium_phage_Jobu08	54.5287
VC_0000	VC_0000	n	n	Mycobacterium_phage_SweetiePie	Mycobacterium_phage_Wile	54.5287
VC_0000	VC_0000	n	n	Mycobacterium_phage_Jobu08	Mycobacterium_phage_Pioneer	54.5058
VC_0000	VC_0000	L5virus	n	Mycobacterium_phage_Bxz2	Mycobacterium_phage_Piro94	54.4983
VC_0000	VC_0000	n	n	Mycobacterium_phage_Phlei	Mycobacterium_phage_VohminGhazi	54.4444
VC_0000	VC_0000	L5virus	n	Mycobacterium_phage_D29	Mycobacterium_phage_Trike	54.4245
VC_0000	VC_0000	n	n	Mycobacterium_phage_Adzzy	Mycobacterium_phage_Kampy	54.3993
VC_0000	VC_0000	n	n	Mycobacterium_phage_RedRock	Mycobacterium_phage_Tiffany	54.3767
VC_0000	VC_0000	n	L5virus	Mycobacterium_phage_MarQuardt	Mycobacterium_phage_SWU1	54.3607
VC_0000	VC_0000	n	n	Mycobacterium_phage_Conspiracy	Mycobacterium_phage_RhynO	54.2697
VC_0000	VC_0000	n	n	Mycobacterium_phage_BellusTerra	Mycobacterium_phage_Chy5	54.2382
VC_0000	VC_0000	n	n	Mycobacterium_phage_Chy5	Mycobacterium_phage_Obama12	54.2382
VC_0000	VC_0000	L5virus	n	Mycobacterium_phage_Bxz2	Mycobacterium_phage_SweetiePie	54.2107
VC_0000	VC_0000	L5virus	n	Mycobacterium_phage_Peaches	Mycobacterium_phage_SweetiePie	54.2107
VC_0000	VC_0000	L5virus	n	Mycobacterium_phage_Bxz2	Mycobacterium_phage_Pioneer	54.188
VC_0000	VC_0000	n	n	Mycobacterium_phage_Phlei	Mycobacterium_phage_Zaka	54.1742
VC_0000	VC_0000	n	n	Mycobacterium_phage_20ES	Mycobacterium_phage_Tiffany	54.0928
VC_0000	VC_0000	n	n	Mycobacterium_phage_Adzzy	Mycobacterium_phage_BellusTerra	54.0928
VC_0000	VC_0000	n	n	Mycobacterium_phage_Adzzy	Mycobacterium_phage_Obama12	54.0928
VC_0000	VC_0000	L5virus	n	Mycobacterium_phage_Alma	Mycobacterium_phage_Tiffany	54.0928
VC_0000	VC_0000	n	n	Mycobacterium_phage_Equemioh13	Mycobacterium_phage_Tiffany	54.0928
VC_0000	VC_0000	n	n	Mycobacterium_phage_LadyBird	Mycobacterium_phage_Tiffany	54.0928
VC_0000	VC_0000	n	n	Mycobacterium_phage_MarQuardt	Mycobacterium_phage_RedRock	54.0738
VC_0000	VC_0000	n	n	Mycobacterium_phage_Phantastic	Mycobacterium_phage_Piro94	54.0612
VC_0000	VC_0000	n	L5virus	Mycobacterium_phage_Phantastic	Mycobacterium_phage_Turbido	54.0612
VC_0000	VC_0000	L5virus	n	Mycobacterium_phage_L5	Mycobacterium_phage_Sheen	54.0551
VC_0000	VC_0000	L5virus	L5virus	Mycobacterium_phage_Bxz2	Mycobacterium_phage_Pukovnik	54.0266
VC_0000	VC_0000	n	L5virus	Mycobacterium_phage_Chy5	Mycobacterium_phage_Peaches	54.0266
VC_0000	VC_0000	L5virus	n	Mycobacterium_phage_Che12	Mycobacterium_phage_Phantastic	54.0053
VC_0000	VC_0000	n	n	Mycobacterium_phage_CloudWang3	Mycobacterium_phage_Severus	53.9799
VC_0000	VC_0000	n	n	Mycobacterium_phage_LittleCherry	Mycobacterium_phage_RhynO	53.957
VC_0000	VC_0000	n	L5virus	Mycobacterium_phage_20ES	Mycobacterium_phage_Bxz2	53.9276
VC_0000	VC_0000	L5virus	L5virus	Mycobacterium_phage_Alma	Mycobacterium_phage_Bxz2	53.9276
VC_0000	VC_0000	L5virus	n	Mycobacterium_phage_Bxz2	Mycobacterium_phage_LadyBird	53.9276
VC_0000	VC_0000	n	n	Mycobacterium_phage_Artemis2UCLA	Mycobacterium_phage_Phlei	53.908
VC_0000	VC_0000	n	n	Mycobacterium_phage_Anubis	Mycobacterium_phage_Nyxis	53.8982
VC_0000	VC_0000	n	n	Mycobacterium_phage_40AC	Mycobacterium_phage_Phlei	53.8758
VC_0000	VC_0000	n	n	Mycobacterium_phage_Kampy	Mycobacterium_phage_Piro94	53.8754
VC_0000	VC_0000	L5virus	n	Mycobacterium_phage_Che12	Mycobacterium_phage_Kampy	53.8413
VC_0000	VC_0000	n	n	Mycobacterium_phage_20ES	Mycobacterium_phage_MarQuardt	53.7914
VC_0000	VC_0000	L5virus	n	Mycobacterium_phage_Alma	Mycobacterium_phage_MarQuardt	53.7914
VC_0000	VC_0000	n	n	Mycobacterium_phage_Equemioh13	Mycobacterium_phage_MarQuardt	53.7914
VC_0000	VC_0000	n	n	Mycobacterium_phage_LadyBird	Mycobacterium_phage_MarQuardt	53.7914
VC_0000	VC_0000	n	n	Mycobacterium_phage_Phantastic	Mycobacterium_phage_SweetiePie	53.7759
VC_0000	VC_0000	L5virus	n	Mycobacterium_phage_Alma	Mycobacterium_phage_RhynO	53.7546
VC_0000	VC_0000	n	n	Mycobacterium_phage_40AC	Mycobacterium_phage_Jobu08	53.7362
VC_0000	VC_0000	L5virus	n	Mycobacterium_phage_L5	Mycobacterium_phage_Wile	53.7362
VC_0000	VC_0000	n	n	Mycobacterium_phage_HINdeR	Mycobacterium_phage_RedRock	53.7328
VC_0000	VC_0000	n	n	Mycobacterium_phage_Piro94	Mycobacterium_phage_Trike	53.7315
VC_0000	VC_0000	n	n	Mycobacterium_phage_Chy5	Mycobacterium_phage_Nyxis	53.7152
VC_0000	VC_0000	n	n	Mycobacterium_phage_Piro94	Mycobacterium_phage_Wile	53.6992
VC_0000	VC_0000	n	L5virus	Mycobacterium_phage_RhynO	Mycobacterium_phage_Trixie	53.6905
VC_0000	VC_0000	n	n	Mycobacterium_phage_Anubis	Mycobacterium_phage_SweetiePie	53.6842
VC_0000	VC_0000	n	n	Mycobacterium_phage_Larenn	Mycobacterium_phage_Nyxis	53.6522
VC_0000	VC_0000	n	n	Mycobacterium_phage_Blue7	Mycobacterium_phage_Phlei	53.6457
VC_0000	VC_0000	n	n	Mycobacterium_phage_CloudWang3	Mycobacterium_phage_Phlei	53.6457
VC_0000	VC_0000	n	n	Mycobacterium_phage_Jovo	Mycobacterium_phage_RhynO	53.635
VC_0000	VC_0000	n	n	Mycobacterium_phage_Chy5	Mycobacterium_phage_Severus	53.6323
VC_0000	VC_0000	L5virus	n	Mycobacterium_phage_Alma	Mycobacterium_phage_Severus	53.6312
VC_0000	VC_0000	n	n	Mycobacterium_phage_Equemioh13	Mycobacterium_phage_Severus	53.6312
VC_0000	VC_0000	n	L5virus	Mycobacterium_phage_Severus	Mycobacterium_phage_Trixie	53.619
VC_0000	VC_0000	n	n	Mycobacterium_phage_Anubis	Mycobacterium_phage_Iracema64	53.5911
VC_0000	VC_0000	n	n	Mycobacterium_phage_BellusTerra	Mycobacterium_phage_Piro94	53.5719
VC_0000	VC_0000	n	n	Mycobacterium_phage_Obama12	Mycobacterium_phage_Piro94	53.5719
VC_0000	VC_0000	n	n	Mycobacterium_phage_Larenn	Mycobacterium_phage_Phantastic	53.5527
VC_0000	VC_0000	n	L5virus	Mycobacterium_phage_BellusTerra	Mycobacterium_phage_Che12	53.538
VC_0000	VC_0000	L5virus	n	Mycobacterium_phage_Che12	Mycobacterium_phage_Obama12	53.538
VC_0000	VC_0000	n	L5virus	Mycobacterium_phage_HINdeR	Mycobacterium_phage_Pukovnik	53.5028
VC_0000	VC_0000	n	n	Mycobacterium_phage_AnnaL29	Mycobacterium_phage_Phantastic	53.4951
VC_0000	VC_0000	n	n	Mycobacterium_phage_Anubis	Mycobacterium_phage_Larenn	53.4828
VC_0000	VC_0000	n	n	Mycobacterium_phage_RhynO	Mycobacterium_phage_Serenity	53.4768
VC_0000	VC_0000	n	n	Mycobacterium_phage_Sheen	Mycobacterium_phage_VohminGhazi	53.4634
VC_0000	VC_0000	n	n	Mycobacterium_phage_AnnaL29	Mycobacterium_phage_HINdeR	53.4522
VC_0000	VC_0000	n	n	Mycobacterium_phage_Chy5	Mycobacterium_phage_Iracema64	53.4091
VC_0000	VC_0000	n	n	Mycobacterium_phage_AnnaL29	Mycobacterium_phage_Anubis	53.4039
VC_0000	VC_0000	L5virus	L5virus	Mycobacterium_phage_Bxz2	Mycobacterium_phage_SWU1	53.3861
VC_0000	VC_0000	n	n	Mycobacterium_phage_Iracema64	Mycobacterium_phage_Larenn	53.3465
VC_0000	VC_0000	n	n	Mycobacterium_phage_Equemioh13	Mycobacterium_phage_Pioneer	53.3396
VC_0000	VC_0000	n	n	Mycobacterium_phage_BTCU-1	Mycobacterium_phage_Wile	53.3186
VC_0000	VC_0000	n	n	Mycobacterium_phage_Artemis2UCLA	Mycobacterium_phage_RhynO	53.3085
VC_0000	VC_0000	L5virus	n	Mycobacterium_phage_Alma	Mycobacterium_phage_Phlei	53.2991
VC_0000	VC_0000	n	n	Mycobacterium_phage_First	Mycobacterium_phage_Tiffany	53.2892
VC_0000	VC_0000	n	n	Mycobacterium_phage_Pioneer	Mycobacterium_phage_Tiffany	53.2669
VC_0000	VC_0000	n	n	Mycobacterium_phage_Sheen	Mycobacterium_phage_Zaka	53.1981
VC_0000	VC_0000	n	n	Mycobacterium_phage_AnnaL29	Mycobacterium_phage_Trike	53.1688
VC_0000	VC_0000	n	n	Mycobacterium_phage_Adzzy	Mycobacterium_phage_Wile	53.1369
VC_0000	VC_0000	L5virus	n	Mycobacterium_phage_Alma	Mycobacterium_phage_Wile	53.1369
VC_0000	VC_0000	L5virus	n	Mycobacterium_phage_Alma	Mycobacterium_phage_Equemioh13	53.125
VC_0000	VC_0000	n	n	Mycobacterium_phage_Piro94	Mycobacterium_phage_RhynO	53.1162
VC_0000	VC_0000	n	L5virus	Mycobacterium_phage_Anubis	Mycobacterium_phage_Peaches	53.1044
VC_0000	VC_0000	L5virus	n	Mycobacterium_phage_Bxz2	Mycobacterium_phage_First	53.1044
VC_0000	VC_0000	L5virus	n	Mycobacterium_phage_Bxz2	Mycobacterium_phage_RedRock	53.1044
VC_0000	VC_0000	L5virus	n	Mycobacterium_phage_L5	Mycobacterium_phage_RhynO	53.05
VC_0000	VC_0000	n	L5virus	Mycobacterium_phage_Severus	Mycobacterium_phage_Turbido	53.0455
VC_0000	VC_0000	n	n	Mycobacterium_phage_Larenn	Mycobacterium_phage_Trike	53.0192
VC_0000	VC_0000	n	L5virus	Mycobacterium_phage_BTCU-1	Mycobacterium_phage_Peaches	53.0077
VC_0000	VC_0000	n	n	Mycobacterium_phage_First	Mycobacterium_phage_MarQuardt	52.9923
VC_0000	VC_0000	n	L5virus	Mycobacterium_phage_Phantastic	Mycobacterium_phage_SWU1	52.9799
VC_0000	VC_0000	n	n	Mycobacterium_phage_MarQuardt	Mycobacterium_phage_Pioneer	52.9701
VC_0000	VC_0000	L5virus	n	Mycobacterium_phage_Bxz2	Mycobacterium_phage_HINdeR	52.9448
VC_0000	VC_0000	n	n	Mycobacterium_phage_Artemis2UCLA	Mycobacterium_phage_Sheen	52.9366
VC_0000	VC_0000	n	n	Mycobacterium_phage_Pioneer	Mycobacterium_phage_RhynO	52.9339
VC_0000	VC_0000	n	n	Mycobacterium_phage_Anubis	Mycobacterium_phage_Piro94	52.9108
VC_0000	VC_0000	n	n	Mycobacterium_phage_40AC	Mycobacterium_phage_Sheen	52.905
VC_0000	VC_0000	n	L5virus	Mycobacterium_phage_Sheen	Mycobacterium_phage_Turbido	52.8925
VC_0000	VC_0000	L5virus	n	Mycobacterium_phage_Pukovnik	Mycobacterium_phage_Trike	52.8886
VC_0000	VC_0000	n	n	Mycobacterium_phage_Wile	Mycobacterium_phage_Zaka	52.8842
VC_0000	VC_0000	L5virus	n	Mycobacterium_phage_Bxz2	Mycobacterium_phage_Chadwick	52.8771
VC_0000	VC_0000	n	L5virus	Mycobacterium_phage_Larenn	Mycobacterium_phage_Peaches	52.839
VC_0000	VC_0000	L5virus	n	Mycobacterium_phage_D29	Mycobacterium_phage_Severus	52.8312
VC_0000	VC_0000	L5virus	n	Mycobacterium_phage_Bxz2	Mycobacterium_phage_Equemioh13	52.8271
VC_0000	VC_0000	n	L5virus	Mycobacterium_phage_Kampy	Mycobacterium_phage_L5	52.8123
VC_0000	VC_0000	L5virus	n	Mycobacterium_phage_D29	Mycobacterium_phage_HINdeR	52.7856
VC_0000	VC_0000	n	n	Mycobacterium_phage_First	Mycobacterium_phage_Severus	52.7656
VC_0000	VC_0000	n	n	Mycobacterium_phage_Severus	Mycobacterium_phage_SweetiePie	52.7656
VC_0000	VC_0000	n	n	Mycobacterium_phage_BTCU-1	Mycobacterium_phage_Nyxis	52.7021
VC_0000	VC_0000	n	n	Mycobacterium_phage_RhynO	Mycobacterium_phage_Swirley	52.7021
VC_0000	VC_0000	n	n	Mycobacterium_phage_Blue7	Mycobacterium_phage_Sheen	52.679
VC_0000	VC_0000	n	n	Mycobacterium_phage_RhynO	Mycobacterium_phage_VohminGhazi	52.6685
VC_0000	VC_0000	L5virus	n	Mycobacterium_phage_Che12	Mycobacterium_phage_Wile	52.5919
VC_0000	VC_0000	n	n	Mycobacterium_phage_CRB1	Mycobacterium_phage_Jobu08	52.5805
VC_0000	VC_0000	n	n	Mycobacterium_phage_Adzzy	Mycobacterium_phage_RhynO	52.56
VC_0000	VC_0000	n	n	Mycobacterium_phage_Echild	Mycobacterium_phage_Nyxis	52.5335
VC_0000	VC_0000	n	n	Mycobacterium_phage_Adzzy	Mycobacterium_phage_Nyxis	52.5226
VC_0000	VC_0000	L5virus	n	Mycobacterium_phage_Alma	Mycobacterium_phage_Nyxis	52.5226
VC_0000	VC_0000	n	n	Mycobacterium_phage_LadyBird	Mycobacterium_phage_Nyxis	52.5226
VC_0000	VC_0000	n	n	Mycobacterium_phage_40AC	Mycobacterium_phage_Tiffany	52.5148
VC_0000	VC_0000	n	L5virus	Mycobacterium_phage_BellusTerra	Mycobacterium_phage_L5	52.5148
VC_0000	VC_0000	L5virus	n	Mycobacterium_phage_L5	Mycobacterium_phage_Obama12	52.5148
VC_0000	VC_0000	n	L5virus	Mycobacterium_phage_Anubis	Mycobacterium_phage_Pukovnik	52.4974
VC_0000	VC_0000	n	n	Mycobacterium_phage_20ES	Mycobacterium_phage_Severus	52.4901
VC_0000	VC_0000	n	n	Mycobacterium_phage_Phlei	Mycobacterium_phage_Pioneer	52.4853
VC_0000	VC_0000	n	L5virus	Mycobacterium_phage_BTCU-1	Mycobacterium_phage_Trixie	52.4702
VC_0000	VC_0000	n	n	Mycobacterium_phage_Larenn	Mycobacterium_phage_RhynO	52.4702
VC_0000	VC_0000	n	L5virus	Mycobacterium_phage_Trike	Mycobacterium_phage_Turbido	52.4521
VC_0000	VC_0000	n	n	Mycobacterium_phage_Equemioh13	Mycobacterium_phage_Phantastic	52.4252
VC_0000	VC_0000	n	n	Mycobacterium_phage_RhynO	Mycobacterium_phage_Zaka	52.4071
VC_0000	VC_0000	n	n	Mycobacterium_phage_BTCU-1	Mycobacterium_phage_Iracema64	52.4018
VC_0000	VC_0000	n	L5virus	Mycobacterium_phage_BTCU-1	Mycobacterium_phage_Pukovnik	52.4018
VC_0000	VC_0000	n	n	Mycobacterium_phage_Chadwick	Mycobacterium_phage_RhynO	52.4018
VC_0000	VC_0000	n	n	Mycobacterium_phage_Blue7	Mycobacterium_phage_Wile	52.3682
VC_0000	VC_0000	n	n	Mycobacterium_phage_Chy4	Mycobacterium_phage_HINdeR	52.358
VC_0000	VC_0000	n	n	Mycobacterium_phage_Anubis	Mycobacterium_phage_Equemioh13	52.3567
VC_0000	VC_0000	n	n	Mycobacterium_phage_Chy4	Mycobacterium_phage_Severus	52.3424
VC_0000	VC_0000	n	n	Mycobacterium_phage_20ES	Mycobacterium_phage_Sheen	52.3387
VC_0000	VC_0000	n	n	Mycobacterium_phage_Adzzy	Mycobacterium_phage_Sheen	52.3387
VC_0000	VC_0000	n	n	Mycobacterium_phage_AnnaL29	Mycobacterium_phage_Sheen	52.3387
VC_0000	VC_0000	n	n	Mycobacterium_phage_Larenn	Mycobacterium_phage_Sheen	52.3268
VC_0000	VC_0000	n	L5virus	Mycobacterium_phage_Sheen	Mycobacterium_phage_Trixie	52.3268
VC_0000	VC_0000	n	n	Mycobacterium_phage_Pioneer	Mycobacterium_phage_Wile	52.3256
VC_0000	VC_0000	L5virus	n	Mycobacterium_phage_Bxz2	Mycobacterium_phage_UnionJack	52.3256
VC_0000	VC_0000	n	n	Mycobacterium_phage_EagleEye	Mycobacterium_phage_Wile	52.303
VC_0000	VC_0000	n	L5virus	Mycobacterium_phage_40AC	Mycobacterium_phage_Bxz2	52.2862
VC_0000	VC_0000	n	n	Mycobacterium_phage_Echild	Mycobacterium_phage_Iracema64	52.2342
VC_0000	VC_0000	n	n	Mycobacterium_phage_Echild	Mycobacterium_phage_Kampy	52.2342
VC_0000	VC_0000	n	n	Mycobacterium_phage_Kampy	Mycobacterium_phage_VohminGhazi	52.2342
VC_0000	VC_0000	n	n	Mycobacterium_phage_Adzzy	Mycobacterium_phage_Iracema64	52.2233
VC_0000	VC_0000	L5virus	n	Mycobacterium_phage_Alma	Mycobacterium_phage_Iracema64	52.2233
VC_0000	VC_0000	L5virus	n	Mycobacterium_phage_Alma	Mycobacterium_phage_Kampy	52.2233
VC_0000	VC_0000	n	n	Mycobacterium_phage_Equemioh13	Mycobacterium_phage_Kampy	52.2233
VC_0000	VC_0000	n	n	Mycobacterium_phage_Iracema64	Mycobacterium_phage_LadyBird	52.2233
VC_0000	VC_0000	n	n	Mycobacterium_phage_Kampy	Mycobacterium_phage_LadyBird	52.2233
VC_0000	VC_0000	n	n	Mycobacterium_phage_40AC	Mycobacterium_phage_MarQuardt	52.2222
VC_0000	VC_0000	n	n	Mycobacterium_phage_RedRock	Mycobacterium_phage_Trike	52.1754
VC_0000	VC_0000	n	n	Mycobacterium_phage_SweetiePie	Mycobacterium_phage_Trike	52.1754
VC_0000	VC_0000	n	n	Mycobacterium_phage_HINdeR	Mycobacterium_phage_Jobu08	52.0719
VC_0000	VC_0000	n	n	Mycobacterium_phage_Serenity	Mycobacterium_phage_Sheen	52.0682
VC_0000	VC_0000	n	n	Mycobacterium_phage_Echild	Mycobacterium_phage_Jobu08	52.0633
VC_0000	VC_0000	n	n	Mycobacterium_phage_Echild	Mycobacterium_phage_Wile	52.0633
VC_0000	VC_0000	n	n	Mycobacterium_phage_Chadwick	Mycobacterium_phage_Jobu08	52.0309
VC_0000	VC_0000	n	n	Mycobacterium_phage_Equemioh13	Mycobacterium_phage_Wile	52.0299
VC_0000	VC_0000	n	n	Mycobacterium_phage_LadyBird	Mycobacterium_phage_Wile	52.0299
VC_0000	VC_0000	L5virus	n	Mycobacterium_phage_Bxz2	Mycobacterium_phage_LittleCherry	52.024
VC_0000	VC_0000	L5virus	n	Mycobacterium_phage_Che12	Mycobacterium_phage_RhynO	52.0209
VC_0000	VC_0000	L5virus	n	Mycobacterium_phage_Che12	Mycobacterium_phage_Nyxis	51.9839
VC_0000	VC_0000	n	n	Mycobacterium_phage_CRB1	Mycobacterium_phage_Nyxis	51.9726
VC_0000	VC_0000	n	n	Mycobacterium_phage_Nyxis	Mycobacterium_phage_Piro94	51.9726
VC_0000	VC_0000	n	n	Mycobacterium_phage_BellusTerra	Mycobacterium_phage_Echild	51.9399
VC_0000	VC_0000	n	n	Mycobacterium_phage_BellusTerra	Mycobacterium_phage_VohminGhazi	51.9399
VC_0000	VC_0000	n	n	Mycobacterium_phage_Echild	Mycobacterium_phage_Obama12	51.9399
VC_0000	VC_0000	L5virus	n	Mycobacterium_phage_Alma	Mycobacterium_phage_BellusTerra	51.9291
VC_0000	VC_0000	L5virus	n	Mycobacterium_phage_Alma	Mycobacterium_phage_Obama12	51.9291
VC_0000	VC_0000	n	n	Mycobacterium_phage_BellusTerra	Mycobacterium_phage_Equemioh13	51.9291
VC_0000	VC_0000	n	n	Mycobacterium_phage_BellusTerra	Mycobacterium_phage_LadyBird	51.9291
VC_0000	VC_0000	n	n	Mycobacterium_phage_Equemioh13	Mycobacterium_phage_Obama12	51.9291
VC_0000	VC_0000	n	n	Mycobacterium_phage_LadyBird	Mycobacterium_phage_Obama12	51.9291
VC_0000	VC_0000	n	L5virus	Mycobacterium_phage_RhynO	Mycobacterium_phage_Turbido	51.9091
VC_0000	VC_0000	n	n	Mycobacterium_phage_Equemioh13	Mycobacterium_phage_Trike	51.9029
VC_0000	VC_0000	n	n	Mycobacterium_phage_Blue7	Mycobacterium_phage_RhynO	51.8958
VC_0000	VC_0000	n	n	Mycobacterium_phage_CRB1	Mycobacterium_phage_Severus	51.8924
VC_0000	VC_0000	L5virus	n	Mycobacterium_phage_L5	Mycobacterium_phage_Severus	51.8545
VC_0000	VC_0000	n	L5virus	Mycobacterium_phage_Anubis	Mycobacterium_phage_SWU1	51.8526
VC_0000	VC_0000	n	n	Mycobacterium_phage_Piro94	Mycobacterium_phage_Sheen	51.7672
VC_0000	VC_0000	n	L5virus	Mycobacterium_phage_Sheen	Mycobacterium_phage_SWU1	51.7672
VC_0000	VC_0000	n	n	Mycobacterium_phage_Serenity	Mycobacterium_phage_Wile	51.761
VC_0000	VC_0000	L5virus	n	Mycobacterium_phage_Bxz2	Mycobacterium_phage_Echild	51.7597
VC_0000	VC_0000	n	L5virus	Mycobacterium_phage_Echild	Mycobacterium_phage_Peaches	51.7597
VC_0000	VC_0000	n	n	Mycobacterium_phage_40AC	Mycobacterium_phage_HINdeR	51.7549
VC_0000	VC_0000	n	L5virus	Mycobacterium_phage_HINdeR	Mycobacterium_phage_L5	51.7549
VC_0000	VC_0000	n	L5virus	Mycobacterium_phage_Adzzy	Mycobacterium_phage_Peaches	51.7265
VC_0000	VC_0000	L5virus	L5virus	Mycobacterium_phage_Alma	Mycobacterium_phage_Peaches	51.7265
VC_0000	VC_0000	n	L5virus	Mycobacterium_phage_LadyBird	Mycobacterium_phage_Peaches	51.7265
VC_0000	VC_0000	n	L5virus	Mycobacterium_phage_Trike	Mycobacterium_phage_Trixie	51.7261
VC_0000	VC_0000	n	n	Mycobacterium_phage_Nyxis	Mycobacterium_phage_Pioneer	51.7207
VC_0000	VC_0000	n	n	Mycobacterium_phage_First	Mycobacterium_phage_Nyxis	51.6983
VC_0000	VC_0000	n	n	Mycobacterium_phage_Pioneer	Mycobacterium_phage_Severus	51.6887
VC_0000	VC_0000	L5virus	n	Mycobacterium_phage_Che12	Mycobacterium_phage_Iracema64	51.6877
VC_0000	VC_0000	n	n	Mycobacterium_phage_CRB1	Mycobacterium_phage_Iracema64	51.6764
VC_0000	VC_0000	n	n	Mycobacterium_phage_CRB1	Mycobacterium_phage_Kampy	51.6764
VC_0000	VC_0000	n	n	Mycobacterium_phage_Iracema64	Mycobacterium_phage_Piro94	51.6764
VC_0000	VC_0000	n	n	Mycobacterium_phage_RhynO	Mycobacterium_phage_SweetiePie	51.6351
VC_0000	VC_0000	n	n	Mycobacterium_phage_Phantastic	Mycobacterium_phage_RedRock	51.6248
VC_0000	VC_0000	n	n	Mycobacterium_phage_CloudWang3	Mycobacterium_phage_Sheen	51.604
VC_0000	VC_0000	n	n	Mycobacterium_phage_Anubis	Mycobacterium_phage_RedRock	51.5789
VC_0000	VC_0000	n	n	Mycobacterium_phage_Chy5	Mycobacterium_phage_Trike	51.5664
VC_0000	VC_0000	n	n	Mycobacterium_phage_EagleEye	Mycobacterium_phage_Sheen	51.494
VC_0000	VC_0000	n	n	Mycobacterium_phage_First	Mycobacterium_phage_Sheen	51.494
VC_0000	VC_0000	n	n	Mycobacterium_phage_RedRock	Mycobacterium_phage_Sheen	51.494
VC_0000	VC_0000	n	n	Mycobacterium_phage_Sheen	Mycobacterium_phage_SweetiePie	51.494
VC_0000	VC_0000	n	n	Mycobacterium_phage_CloudWang3	Mycobacterium_phage_Kampy	51.4679
VC_0000	VC_0000	n	n	Mycobacterium_phage_Jobu08	Mycobacterium_phage_UnionJack	51.4629
VC_0000	VC_0000	n	n	Mycobacterium_phage_CRB1	Mycobacterium_phage_Wile	51.4617
VC_0000	VC_0000	L5virus	n	Mycobacterium_phage_SWU1	Mycobacterium_phage_Wile	51.4617
VC_0000	VC_0000	n	n	Mycobacterium_phage_Nyxis	Mycobacterium_phage_VohminGhazi	51.4614
VC_0000	VC_0000	n	n	Mycobacterium_phage_RhynO	Mycobacterium_phage_Theia	51.4473
VC_0000	VC_0000	n	n	Mycobacterium_phage_Echild	Mycobacterium_phage_Severus	51.4296
VC_0000	VC_0000	n	n	Mycobacterium_phage_20ES	Mycobacterium_phage_Nyxis	51.4284
VC_0000	VC_0000	n	n	Mycobacterium_phage_Jovo	Mycobacterium_phage_Trike	51.4265
VC_0000	VC_0000	n	n	Mycobacterium_phage_Iracema64	Mycobacterium_phage_Pioneer	51.4259
VC_0000	VC_0000	n	n	Mycobacterium_phage_Kampy	Mycobacterium_phage_Pioneer	51.4259
VC_0000	VC_0000	n	n	Mycobacterium_phage_First	Mycobacterium_phage_Iracema64	51.4037
VC_0000	VC_0000	n	n	Mycobacterium_phage_First	Mycobacterium_phage_Kampy	51.4037
VC_0000	VC_0000	n	n	Mycobacterium_phage_BellusTerra	Mycobacterium_phage_CRB1	51.3853
[truncated: 38,278 more rows]
