# Supplementary material for: vConTACT: an iVirus tool to classify double-stranded DNA viruses that infect Archaea and Bacteria
Source: PeerJ. 2017 May 3;5:e3243. doi: 10.7717/peerj.3243 (PMC5419219; doi:10.7717/peerj.3243)
Supplement: Table S4 — The list of member viruses of heterogeneous VCs having <20% intragenus similarities and separation of the genera from each VC after computational increase in the number of genomes by holding the number and weight of their connections. Copy number indicated the number of increase in the genome. [file peerj-05-3243-s004.xlsx]

## Sheet: Table S4
Before the computational increase in the number of genomes											After the computational increase
Name	VCs	type	order	Family	Subfamily_NCBI	genus_NCBI	Order_ICTV	Family_ICTV	ICTV-defined genus		Name	VCs
Enterobacteria phage CC31	VC_1								Cc31virus
Campylobacter phage CPX	VC_1								Cp8virus		Campylobacter phage CPX & Campylobacter phage CPX_copy1	VC_104
Campylobacter phage NCTC12673	VC_1								Cp8virus		Campylobacter phage NCTC12673 & Campylobacter phage NCTC12673_copy1	VC_104
Enterobacteria phage Bp7	VC_1								Js98virus
Enterobacteria phage IME08	VC_1								Js98virus
Enterobacteria phage JS10	VC_1								Js98virus
Enterobacteria phage JS98	VC_1								Js98virus
Enterobacteria phage vB_EcoM_VR5	VC_1								Js98virus
Enterobacteria phage Phi1	VC_1								Rb49virus
Enterobacteria phage RB49	VC_1								Rb49virus
Enterobacteria phage HX01	VC_1								Rb69virus
Enterobacteria phage RB69	VC_1								Rb69virus
Escherichia phage vB_EcoM_JS09	VC_1								Rb69virus
Shigella phage Shf125875	VC_1								Rb69virus
Salmonella phage S16	VC_1								S16virus
Salmonella phage STML-198	VC_1								S16virus
Vibrio phage KVP40	VC_1								Schizot4virus
Vibrio phage nt-1	VC_1								Schizot4virus
Vibrio phage ValKK3	VC_1								Schizot4virus
Stenotrophomonas phage IME13	VC_1								Secunda5virus
Enterobacteria phage vB_EcoM_VR20	VC_1								Sp18virus
Enterobacteria phage vB_EcoM_VR25	VC_1								Sp18virus
Enterobacteria phage vB_EcoM_VR26	VC_1								Sp18virus
Enterobacteria phage vB_EcoM-VR7	VC_1								Sp18virus
Shigella phage SP18	VC_1								Sp18virus
Enterobacteria phage AR1	VC_1								T4virus
Enterobacteria phage ime09	VC_1								T4virus
Enterobacteria phage RB14	VC_1								T4virus
Enterobacteria phage RB3	VC_1								T4virus
Enterobacteria phage T4	VC_1								T4virus
Enterobacteria phage vB_EcoM_ACG-C40	VC_1								T4virus
Escherichia phage e11/2	VC_1								T4virus
Escherichia phage ECML-134	VC_1								T4virus
Shigella phage pSs-1	VC_1								T4virus
Shigella phage Shfl2	VC_1								T4virus
Yersinia phage phiD1	VC_1								T4virus
Yersinia phage PST	VC_1								T4virus
Yersinia phage phiR1-RT	VC_1								Tg1virus
Yersinia phage vB_YenM_TG1	VC_1								Tg1virus
Vibrio phage vB_VpaS_10-Mar	VC_39	dsDNA	Caudovirales	Siphoviridae	n	n			Ssp2virus		Vibrio phage vB_VpaS_10-Mar & Vibrio phage vB_VpaS_10-Mar_copy1	VC_204
Phage phiJL001	VC_39	dsDNA	Caudovirales	Siphoviridae	n	Yualikevirus			Yuavirus
Pseudomonas phage M6	VC_39	dsDNA	Caudovirales	Siphoviridae	n	Yualikevirus			Yuavirus
Pseudomonas phage YuA	VC_39	dsDNA	Caudovirales	Siphoviridae	n	Yualikevirus			Yuavirus
Burkholderia phage BcepC6B	VC_55	dsDNA	Caudovirales	Podoviridae	n	Bppunalikevirus			Bpp1virus		Burkholderia_phage_BcepC6B & Burkholderia_phage_BcepC6B_copy1	VC_197
Escherichia phage phiV10	VC_55	dsDNA	Caudovirales	Podoviridae	n	Epsilon15likevirus			Epsilon15virus
Salmonella phage epsilon15	VC_55	dsDNA	Caudovirales	Podoviridae	n	Epsilon15likevirus			Epsilon15virus
Burkholderia phage Bcep22	VC_63	dsDNA	Caudovirales	Podoviridae	n	Bcep22likevirus			Bcep22virus
Burkholderia phage BcepIL02	VC_63	dsDNA	Caudovirales	Podoviridae	n	Bcep22likevirus			Bcep22virus
Burkholderia phage BcepMigl	VC_63	dsDNA	Caudovirales	Podoviridae	n	Bcep22likevirus			Bcep22virus
Burkholderia phage DC1	VC_63	dsDNA	Caudovirales	Podoviridae	n	Bcep22likevirus			Bcep22virus
Pseudomonas phage F116	VC_63	dsDNA	Caudovirales	Podoviridae	n	F116likevirus			F116virus		Pseudomonas_phage_F116 & Pseudomonas_phage_F116_copy 1 and 2	VC_113
Acidianus filamentous virus 1	VC_74	dsDNA	Ligamenvirales	Lipothrixviridae	n	Gammalipothrixvirus			Gammalipothrixvirus		Acidianus_filamentous_virus_1 & Acidianus_filamentous_virus_1_copy 1 and 2	VC_170
Acidianus rod-shaped virus 1	VC_74	dsDNA	Ligamenvirales	Rudiviridae	n	Rudivirus			Rudivirus
Sulfolobus islandicus rod-shaped virus 1	VC_74	dsDNA	Ligamenvirales	Rudiviridae	n	Rudivirus			Rudivirus
Sulfolobus islandicus rod-shaped virus 2	VC_74	dsDNA	Ligamenvirales	Rudiviridae	n	Rudivirus			Rudivirus
Acidianus filamentous virus 3	VC_77	dsDNA	Ligamenvirales	Lipothrixviridae	n	Betalipothrixvirus			Betalipothrixvirus
Acidianus filamentous virus 6	VC_77	dsDNA	Ligamenvirales	Lipothrixviridae	n	Betalipothrixvirus			Betalipothrixvirus
Acidianus filamentous virus 7	VC_77	dsDNA	Ligamenvirales	Lipothrixviridae	n	Betalipothrixvirus			Betalipothrixvirus
Acidianus filamentous virus 8	VC_77	dsDNA	Ligamenvirales	Lipothrixviridae	n	Betalipothrixvirus			Betalipothrixvirus
Acidianus filamentous virus 9	VC_77	dsDNA	Ligamenvirales	Lipothrixviridae	n	Betalipothrixvirus			Betalipothrixvirus
Sulfolobus islandicus filamentous virus	VC_77	dsDNA	Ligamenvirales	Lipothrixviridae	n	Betalipothrixvirus			Betalipothrixvirus
Acidianus filamentous virus 2	VC_77	dsDNA	Ligamenvirales	Lipothrixviridae	n	Deltalipothrixvirus			Deltalipothrixvirus		Acidianus_filamentous_virus_2 & Acidianus_filamentous_virus_2_copy 1 and 2	VC_169
